# Supplementary material for: Analysis of 180 Genetic Variants in a New Interactive FX Variant Database Reveals Novel Insights into FX Deficiency
Source: TH Open. 2021 Nov 23;5(4):e557–69. doi: 10.1055/a-1704-0841 (PMC8763577; doi:10.1055/a-1704-0841)
Supplement: Supplementary file 2 — Supplementary Material S2 [file 10-1055-a-1704-0841-s210055-2.zip]

Archive with 1 entries (1 files):
- 10-1055-a-1704-0841-s210055-2.csv
