# Supplementary material for: Analysis of 180 Genetic Variants in a New Interactive FX Variant Database Reveals Novel Insights into FX Deficiency
Source: TH Open. 2021 Nov 23;5(4):e557–69. doi: 10.1055/a-1704-0841 (PMC8763577; doi:10.1055/a-1704-0841)
Supplement: Supplementary file 2 — Supplementary Material S2 [file 10-1055-a-1704-0841-s210055-2.zip › 10-1055-a-1704-0841-s210055-2.csv]

Patient ID	Age	Gender	Race	Variant ID	Type	Effect	cDNA No. (HGVS)	Mutation (cDNA-HGVS)	Amino Acid HGVS	Amino Acid Legacy	Protein Change (HGVS)	Domain	Location	Other Variants	FXI:C%	FXI:C (IU/dL)	FXI:Ag%	FXI:Ag (IU/dL)	Inheritance of Primary Variant	Clinical Severity	Comments	Reference
58				173	Point	Missense	-40	c.-40C>T	0	0		Undefined		0	89		101		Heterozygous	Asymptomatic	Related to pa_id: 56, 57, 59 & 60.	Millar et al 2000
57		F		173	Point	Missense	-40	c.-40C>T	0	0		Undefined		0	94		96		Homozygous	Asymptomatic	Related to pa_id: 56, 58, 59 & 60.	Millar et al 2000
415		F	Yemeni	158	Deletion		0	Undefined cDNA - deletion (Exons 7-8)	0	0		Serine protease	Exons 7-8	0	24		29		Heterozygous	Not Reported	No bleeding history. Assayed in utero. Related to pa_id: 411-414.	Wieland et al 1991
414	3	F	Yemeni	158	Deletion		0	Undefined cDNA - deletion (Exons 7-8)	0	0		Serine protease	Exons 7-8	0	54		42		Heterozygous	Not Reported	No bleeding history. Related to pa_id: 411, 412, 413 & 415.	Wieland et al 1991
412	35	M	Yemeni	158	Deletion		0	Undefined cDNA - deletion (Exons 7-8)	0	0		Serine protease	Exons 7-8	0	58		39		Heterozygous	Not Reported	No bleeding history. Related to pa_id: 413, 414 & 415.	Wieland et al 1991
409		F	Chinese	151	Point	Splice site	0	IVS5+1G>A	0	0		Splice Site	Intron 5	0	42.53		60.19		Heterozygous	Not Reported	No bleeding history. Related to pa_id: 405-408 & 410.	Zhou et al 2013
408		F	Chinese	151	Point	Splice site	0	IVS5+1G>A	0	0		Splice Site	Intron 5	0	50.77		67.34		Heterozygous	Not Reported	No bleeding history. Related to pa_id: 405, 406, 407, 409 & 410.	Zhou et al 2013
407		M	Chinese	151	Point	Splice site	0	IVS5+1G>A	0	0		Splice Site	Intron 5	1	0.22		53.79		Heterozygous	Not Reported	Epistaxis, gum bleeding. Related to pa_id: 405, 406, 408, 409 & 410.	Zhou et al 2013
406		M	Chinese	151	Point	Splice site	0	IVS5+1G>A	0	0		Splice Site	Intron 5	0	55.96		59.45		Heterozygous	Not Reported	No bleeding history. Related to pa_id: 405, 407-410.	Zhou et al 2013
405	36	M	Chinese	151	Point	Splice site	0	IVS5+1G>A	0	0		Splice Site	Intron 5	1	0.22		53.36		Heterozygous	Severe	Epistaxis, gum bleeding. Related to pa_id: 406-410.	Zhou et al 2013
29		F		96	Point	Missense	0	Undefined cDNA (F364L)	364	324	p.Phe364Leu	Serine protease	Exon 8	0	55.5		57.1		Heterozygous	Asymptomatic	Asymptomatic. Related to pa_id: 25 & 28.	Liang et al 2013
376	76	M		142	Point	Splice site	0	IVS1+1G>A	0	0		Splice Site	Intron 1	1	15		15		Heterozygous	Not Reported	Minor hematuria, epistaxis, postoperative bleeding.	Vanden Hoek et al 2012
286		F		155	Deletion		0	Undefined cDNA - deletion (Exon 1)	0	0		Pre-pro leader	Exon 1	0		40			Heterozygous	Not Reported	Epistaxis gum bleeding. (Combined FX & FVII deficiency). Related to pa_id: 285.	Pavlova et al 2015
285				155	Deletion		0	Undefined cDNA - deletion (Exon 1)	0	0		Pre-pro leader	Exon 1	0		36			Heterozygous	Not Reported	Epistaxis gum bleeding. (Combined FX & FVII deficiency). Related to pa_id: 286.	Pavlova et al 2015
26	37	M		69	Point	Missense	0	Undefined cDNA (A275T)	275	235	p.Ala275Thr	Serine protease	Exon 7	1	6.2		36.9		Heterozygous	Severe	Gum bleeds, excessive bleeding following surgery, hemarthrosis.	Liang et al 2013
410		F	Chinese	152	Deletion	Inframe	0	Undefined cDNA - deletion (D408del)	408	0	p.Asp408del	Serine protease	Exon 8	0	71.73		101.41		Heterozygous	Not Reported	No bleeding history. Related to pa_id: 405-409.	Zhou et al 2013
75	8	M	Iranian	144	Point	Splice site	0	IVS1+3A>T	0	0		Splice Site	Intron 1	0			7		Homozygous	Severe		Peyvandi et al 2002
200	9	F	Saudi Arabian	30	Point	Missense	0	Undefined cDNA (E91K)	91	51	p.Glu91Lys	EGF-1	Exon 4	0		90			Heterozygous	Not Reported	Related to pa_id: 193-199.	Al-Hilali et al 2007
199	24	F	Saudi Arabian	30	Point	Missense	0	Undefined cDNA (E91K)	91	51	p.Glu91Lys	EGF-1	Exon 4	0		30			Heterozygous	Not Reported	Related to pa_id: 193-198, & 200.	Al-Hilali et al 2007
198	6	M	Saudi Arabian	30	Point	Missense	0	Undefined cDNA (E91K)	91	51	p.Glu91Lys	EGF-1	Exon 4	0					Heterozygous	Not Reported	Related to pa_id: 193-197, 199, & 200.	Al-Hilali et al 2007
197	17	M	Saudi Arabian	30	Point	Missense	0	Undefined cDNA (E91K)	91	51	p.Glu91Lys	EGF-1	Exon 4	0					Heterozygous	Not Reported	Related to pa_id: 193-196, 198, 199, & 200.	Al-Hilali et al 2007
196	36	F	Saudi Arabian	30	Point	Missense	0	Undefined cDNA (E91K)	91	51	p.Glu91Lys	EGF-1	Exon 4	0					-	Not Reported	Related to pa_id: 193, 194, 195, 197-200.	Al-Hilali et al 2007
195	46	M	Saudi Arabian	30	Point	Missense	0	Undefined cDNA (E91K)	91	51	p.Glu91Lys	EGF-1	Exon 4	0		5			Homozygous	Not Reported	Related to pa_id: 193, 194, 196-200.	Al-Hilali et al 2007
194		M	Saudi Arabian	30	Point	Missense	0	Undefined cDNA (E91K)	91	51	p.Glu91Lys	EGF-1	Exon 4	0					Heterozygous	Not Reported	Related to pa_id: 195-200.	Al-Hilali et al 2007
193	77	F	Saudi Arabian	30	Point	Missense	0	Undefined cDNA (E91K)	91	51	p.Glu91Lys	EGF-1	Exon 4	0					Heterozygous	Not Reported	Related to pa_id: 195-200.	Al-Hilali et al 2007
192	10	F	Saudi Arabian	30	Point	Missense	0	Undefined cDNA (E91K)	91	51	p.Glu91Lys	EGF-1	Exon 4	0		67			Heterozygous	Not Reported	Related to pa_id: 186-191.	Al-Hilali et al 2007
191	12	F	Saudi Arabian	30	Point	Missense	0	Undefined cDNA (E91K)	91	51	p.Glu91Lys	EGF-1	Exon 4	0		46			Heterozygous	Not Reported	Related to pa_id: 186-190 & 192.	Al-Hilali et al 2007
190	15	M	Saudi Arabian	30	Point	Missense	0	Undefined cDNA (E91K)	91	51	p.Glu91Lys	EGF-1	Exon 4	0		46			Heterozygous	Not Reported	Related to pa_id: 186-189, 191 & 192.	Al-Hilali et al 2007
189	21	F	Saudi Arabian	30	Point	Missense	0	Undefined cDNA (E91K)	91	51	p.Glu91Lys	EGF-1	Exon 4	0		49			Heterozygous	Not Reported	Related to pa_id: 186, 187, 188, 190, 191 & 192.	Al-Hilali et al 2007
188	24	F	Saudi Arabian	30	Point	Missense	0	Undefined cDNA (E91K)	91	51	p.Glu91Lys	EGF-1	Exon 4	0		40			Heterozygous	Not Reported	Related to pa_id: 186, 187, 189-192.	Al-Hilali et al 2007
187	7	F	Saudi Arabian	30	Point	Missense	0	Undefined cDNA (E91K)	91	51	p.Glu91Lys	EGF-1	Exon 4	0		45			Heterozygous	Not Reported	Related to pa_id: 186, 188-192.	Al-Hilali et al 2007
186	64	M	Saudi Arabian	30	Point	Missense	0	Undefined cDNA (E91K)	91	51	p.Glu91Lys	EGF-1	Exon 4	0		4			Homozygous	Not Reported	Related to pa_id: 187-192.	Al-Hilali et al 2007
27	10	M		46	Point	Missense	0	Undefined cDNA (C151R)	151	111	p.Cys151Arg	EGF-2	Exon 5	1	3.2		5.5		Heterozygous	Severe	Right frontal subdural hematoma.	Liang et al 2013
289				156	Deletion		0	Undefined cDNA - deletion (Exons 1-6)	0	0		Undefined	Exons 1-6	1		2			Heterozygous	Not Reported	Epistaxis gum bleeding, severe postoperative bleeding. (Combined FX & FVII deficiency).	Pavlova et al 2015
211			Caucasian	156	Deletion		0	Undefined cDNA - deletion (Exons 1-6)	0	0		Undefined	Exons 1-6	1	<1				Heterozygous	Not Reported	Combined FX and FVII deficiency. Severe periumbilical bleeding and cutaneous post-natal bruises.	Rath et al 2015
401		F	Japanese	148	Deletion	Inframe	0	Undefined cDNA - deletion (Intron 4)	0	0		Intronic Region	Intron 4	0	69				Heterozygous	Not Reported	Related to pa_id: 399 & 400.	Hayashi et al 1998
400		F	Japanese	148	Deletion	Inframe	0	Undefined cDNA - deletion (Intron 4)	0	0		Intronic Region	Intron 4	0	50				Heterozygous	Not Reported	Related to pa_id: 399 & 401.	Hayashi et al 1998
399	56	F	Japanese	148	Deletion	Inframe	0	Undefined cDNA - deletion (Intron 4)	0	0		Intronic Region	Intron 4	0	2.5		<5		Homozygous	Not Reported	Frequent subcutaneous hemorrhage, epistaxis, hypermenorrhea, prolonged bleeding after labour and tooth extraction. Related to pa_id: 400 & 401.	Hayashi et al 1998
88	37	M	Iranian	145	Point	Splice site	0	IVS2-3T>G	0	0		Splice Site	Intron 2	0			3		Homozygous	Severe	Knee hemarthrosis, hematomas, epistaxis, oral bleeds.	Peyvandi et al 2002
413	5	M	Yemeni	157	Deletion		0	Undefined cDNA - deletion (Exons 1-8)	0	0		Undefined	Exons 1-8	1	1		1.8		Heterozygous	Not Reported	Large parietal hematoma, subarachnoid hemorrhage. Related to pa_id: 411, 412, 414 & 415.	Wieland et al 1991
411	27	F	Yemeni	157	Deletion		0	Undefined cDNA - deletion (Exons 1-8)	0	0		Undefined	Exons 1-8	0	53		30		Heterozygous	Not Reported	No bleeding history. Related to pa_id: 413, 414 & 415.	Wieland et al 1991
212			German	157	Deletion		0	Undefined cDNA - deletion (Exons 1-8)	0	0		Undefined	Exons 1-8	0	48				Heterozygous	Not Reported	Combined FX and FVII deficiency. Easy bruising.	Rath et al 2015
210			German	157	Deletion		0	Undefined cDNA - deletion (Exons 1-8)	0	0		Undefined	Exons 1-8	0	51				Heterozygous	Not Reported	Combined FX and FVII deficiency. Asymptomatic.	Rath et al 2015
404		M	African-American	149	Deletion	Frameshift	0	c.1430_1434delATGCC	0	0		Serine protease	Exon 8	1		72.7		65	Heterozygous	Not Reported	Related to pa_id: 402.	Ameri et al 2007
403		F	African-American	149	Deletion	Frameshift	0	c.1430_1434delATGCC	0	0		Serine protease	Exon 8	1		54		47	Heterozygous	Not Reported	Related to pa_id: 402.	Ameri et al 2007
402	14	M	African-American	149	Deletion	Frameshift	0	c.1430_1434delATGCC	0	0		Serine protease	Exon 8	1		<0.2		<0.2	Homozygous	Severe	Post-circumcision bleeding, intra-muscular and -joint bleeds. Related to pa_id: 403 & 404.	Ameri et al 2007
395		F		141	Deletion		0	Undefined cDNA - deletion (Exons7-8)	0	0		Serine protease	Exons 7-8	0	38		35		Heterozygous	Not Reported	Related to pa_id: 394.	Bernardi et al 1989
394		F		141	Deletion		0	Undefined cDNA - deletion (Exons7-8)	0	0		Serine protease	Exons 7-8	0	4		7		Heterozygous	Not Reported	Paternal mutation not identified in analysis. Related to pa_id: 395 & 396.	Bernardi et al 1989
28		F		6	Point	Missense	0	Undefined cDNA (A12P)	12	-29	p.Ala12Pro	Pre-pro leader	Exon 1	0	55.9		54.7		Heterozygous	Asymptomatic	Asymptomatic. Related to pa_id: 25 & 29.	Liang et al 2013
25	71	M		6	Point	Missense	0	Undefined cDNA (A12P)	12	-29	p.Ala12Pro	Pre-pro leader	Exon 1	1	7.4		9.5		Heterozygous	Mild	Scrotal hematoma, hematuria, intramuscular hematoma. Related to pa_id: 28 & 29.	Liang et al 2013
266		F		154	Deletion		0	Undefined cDNA - deletion (Exon 6)	0	0		Activation peptide	Exon 6	0	56				Heterozygous	Not Reported	No increased bleeding symptoms. Related to pa_id: 265.	Hainmann et al 2009
265	15	F		154	Deletion		0	Undefined cDNA - deletion (Exon 6)	0	0		Activation peptide	Exon 6	1	<1				Heterozygous	Severe	Microcytic anemia, tooth bleeding, hemarthrosis, hematomas. Related to pa_id: 266.	Hainmann et al 2009
2		M		1	Point	Missense	1	c.1A>G	1	-40	p.Met1Val	Pre-pro leader	Exon 1	0	44		48		Heterozygous	Not Reported	Related to pa_id: 1.	Miyata et al 1998
149	11	F	British	1	Point	Missense	1	c.1A>G	1	-40	p.Met1Val	Pre-pro leader	Exon 1	0		<1			Homozygous	Severe	History of severe bleeding.	Mitchell et al 2019
1	12	F		1	Point	Missense	1	c.1A>G	1	-40	p.Met1Val	Pre-pro leader	Exon 1	2	4		7		Heterozygous	Asymptomatic	No history of bleeding. Related to pa_id: 2 & 3.	Miyata et al 1998
19	10	F	Indian	3	Point	Missense	22	c.22G>T	8	-33	p.Val8Phe	Pre-pro leader	Exon 1	2	<1				Heterozygous	Severe	Hemarthrosis, spontaneous bleeds.	Mota et al 2010
17	40	F	Indian	3	Point	Missense	22	c.22G>T	8	-33	p.Val8Phe	Pre-pro leader	Exon 1	0	<1		6		Heterozygous	Severe	Menorrhagia, bad obstetric history.	Mota et al 2010
23		M	Chinese	5	Point	Missense	33	c.33T>G	11	-30	p.Ser11Arg	Pre-pro leader	Exon 1	0	69.8		72		Heterozygous	Asymptomatic	Asymptomatic. Related to pa_id: 20, 21 & 22.	Wang et al 2005
22		M	Chinese	5	Point	Missense	33	c.33T>G	11	-30	p.Ser11Arg	Pre-pro leader	Exon 1	0	71.2		75.8		Heterozygous	Asymptomatic	Asymptomatic. Related to pa_id: 20, 21 & 23.	Wang et al 2005
21		F	Chinese	5	Point	Missense	33	c.33T>G	11	-30	p.Ser11Arg	Pre-pro leader	Exon 1	0	49.9		53.4		Heterozygous	Asymptomatic	Asymptomatic. Related to pa_id 20, 22 & 23.	Wang et al 2005
20	52	M	Chinese	5	Point	Missense	33	c.33T>G	11	-30	p.Ser11Arg	Pre-pro leader	Exon 1	0	2.6		8.2		Homozygous	Severe	Bleeding after trauma. Related to pa_id: 21,22 & 23.	Wang et al 2005
8	7	M	Indian	7	Point	Missense	44	c.44C>A	15	-26	p.Ala15Asp	Pre-pro leader	Exon 1	1	<1		<1		Homozygous	Severe	Hemarthrosis.	Mota et al 2010
7	12	M	Indian	7	Point	Missense	44	c.44C>A	15	-26	p.Ala15Asp	Pre-pro leader	Exon 1	1	<1		<1		Homozygous	Severe	Hemarthrosis.	Mota et al 2010
30	4	F	Pakistani	7	Point	Missense	44	c.44C>A	15	-26	p.Ala15Asp	Pre-pro leader	Exon 1	0	<2				Homozygous	Severe	Umbilical cord bleed, hemarthrosis.	Borhany et al 2018
10	9	F	Indian	7	Point	Missense	44	c.44C>A	15	-26	p.Ala15Asp	Pre-pro leader	Exon 1	1	<1		<1		Heterozygous	Mild	Echymosis, gum bleeds.	Mota et al 2010
90	23	F	Iranian	8	Point	Missense	61	c.61G>A	21	-20	p.Gly21Arg	Pre-pro leader	Exon 1	0	0.7				-	Severe	Menorrhagia, hemarthrosis, hematoma.	Karimi et al 2012
74		F	Dominican	8	Point	Missense	61	c.61G>A	21	-20	p.Gly21Arg	Pre-pro leader	Exon 1	0	29		50		Heterozygous	Asymptomatic	Asymptomatic. Related to pa_id: 72.	Watzke et al 1991
73		M	Dominican	8	Point	Missense	61	c.61G>A	21	-20	p.Gly21Arg	Pre-pro leader	Exon 1	0	38		50		Heterozygous	Asymptomatic	Asymptomatic. Related to pa_id: 72.	Watzke et al 1991
72	16	F	Dominican	8	Point	Missense	61	c.61G>A	21	-20	p.Gly21Arg	Pre-pro leader	Exon 1	0	<1		5		Homozygous	Severe	Heavy menstrual bleeding. Related to pa_id: 73 & 74.	Watzke et al 1991
69				8	Point	Missense	61	c.61G>A	21	-20	p.Gly21Arg	Pre-pro leader	Exon 1	0	1				Homozygous	Not Reported	Related to pa_id: 67 & 68.	Millar et al 2000
68				8	Point	Missense	61	c.61G>A	21	-20	p.Gly21Arg	Pre-pro leader	Exon 1	0	1				Homozygous	Not Reported	Related to pa_id: 67 & 69.	Millar et al 2000
67				8	Point	Missense	61	c.61G>A	21	-20	p.Gly21Arg	Pre-pro leader	Exon 1	0	2		3		Homozygous	Not Reported	Significant hemorrhagic symptoms. Related to pa_id: 68 & 69.	Millar et al 2000
427	38	M	Spanish	8	Point	Missense	61	c.61G>A	21	-20	p.Gly21Arg	Pre-pro leader	Exon 1	0	1				Homozygous	Moderate	Cardiac tamponade. Dyspnea on exertion and orthopnea. Epistaxis. Prolonged bleeding following appendectomy.	Othman et al 2019
161		F	Iranian	8	Point	Missense	61	c.61G>A	21	-20	p.Gly21Arg	Pre-pro leader	Exon 1	0	42		36		Heterozygous	Not Reported	Asymptomatic. Related to pa_id: 160.	Karimi et al 2008
160		F	Iranian	8	Point	Missense	61	c.61G>A	21	-20	p.Gly21Arg	Pre-pro leader	Exon 1	0	<1		<1		Homozygous	Severe	Gum bleeding, epistaxis, ecchymoses, menorrhagia. Related to pa_id: 161.	Karimi et al 2008
159		M	Iranian	8	Point	Missense	61	c.61G>A	21	-20	p.Gly21Arg	Pre-pro leader	Exon 1	0	64		48		Heterozygous	Asymptomatic	Asymptomatic. Related to pa_id: 154, 155 & 156.	Karimi et al 2008
158		F	Iranian	8	Point	Missense	61	c.61G>A	21	-20	p.Gly21Arg	Pre-pro leader	Exon 1	0	46		44		Heterozygous	Not Reported	Post dental extraction bleeding. Related to pa_id: 154, 155 & 156.	Karimi et al 2008
157		M	Iranian	8	Point	Missense	61	c.61G>A	21	-20	p.Gly21Arg	Pre-pro leader	Exon 1	0	<1		2		Homozygous	Severe	Epistaxis, hematuria, hemarthroses, bleeding post dental extraction and cicumcision. Related to pa_id: 154, 155, 156, 158 & 159.	Karimi et al 2008
156		M	Iranian	8	Point	Missense	61	c.61G>A	21	-20	p.Gly21Arg	Pre-pro leader	Exon 1	0	23		43		Heterozygous	Not Reported	Gum bleeding, epistaxis, post-trauma hemarthroses, hematomas, bleeding post dental extraction and circumcision. Related to pa_id: 154, 155, 157, 158 & 159.	Karimi et al 2008
155		F	Iranian	8	Point	Missense	61	c.61G>A	21	-20	p.Gly21Arg	Pre-pro leader	Exon 1	0	<1		5		Homozygous	Severe	Gum bleeding, hemarthroses, hematomas. Related to pa_id: 154, 156-159.	Karimi et al 2008
154			Iranian	8	Point	Missense	61	c.61G>A	21	-20	p.Gly21Arg	Pre-pro leader	Exon 1	0	<1		4		Homozygous	Severe	Gum bleeding, hemarthroses, hematomas. Related to pa_id: 155-159.	Karimi et al 2008
138	14	F	German	8	Point	Missense	61	c.61G>A	21	-20	p.Gly21Arg	Pre-pro leader	Exon 1	0		3		8	Homozygous	Moderate	Spontaneous/ hemorrhagic bleeding.	Mitchell et al 2019
130	40	F	American	8	Point	Missense	61	c.61G>A	21	-20	p.Gly21Arg	Pre-pro leader	Exon 1	0		<1		3	Homozygous	Severe	Spontaneous/ hemorrhagic bleeding.	Mitchell et al 2019
13	25	M	Indian	8	Point	Missense	61	c.61G>A	21	-20	p.Gly21Arg	Pre-pro leader	Exon 1	0	<1				Homozygous	Severe	Hemetemesis, CNS bleed, hemarthrosis.	Mota et al 2010
128	58	F	Spanish	8	Point	Missense	61	c.61G>A	21	-20	p.Gly21Arg	Pre-pro leader	Exon 1	0		<1		5	Homozygous	Severe	Spontaneous/ hemorrhagic bleeding.	Mitchell et al 2019
127	22	M	Spanish	8	Point	Missense	61	c.61G>A	21	-20	p.Gly21Arg	Pre-pro leader	Exon 1	1		<1		1	Heterozygous	Severe	Spontaneous/ hemorrhagic bleeding.	Mitchell et al 2019
129	20	M	Spanish	170	Point	Splice site	70	c.70+4A>G	0	0		Splice Site		1		<1		15	Heterozygous	Severe	Spontaneous/ hemorrhagic bleeding.	Mitchell et al 2019
146	3	M	British	169	Point	Splice site	70	c.70+2T>G	0	0		Splice Site		1		<1			Heterozygous	Severe	History of severe bleeding.	Mitchell et al 2019
55				9	Point	Missense	116	c.116C>T	39	-2	p.Thr39Met	Pre-pro leader	Exon 2	2	12		26		Heterozygous	Asymptomatic	Asymptomatic.	Millar et al 2000
96	11	F	Iranian	10	Point	Missense	119	c.119G>C	40	-1	p.Arg40Thr	Pre-pro leader	Exon 2	0	0.7				-	Severe	Epistaxis, hematuria, gum bleeding, intracranial hemorrhage.	Karimi et al 2012
95	6	F	Iranian	10	Point	Missense	119	c.119G>C	40	-1	p.Arg40Thr	Pre-pro leader	Exon 2	0	0.8				-	Severe	Epistaxis, gum bleeding.	Karimi et al 2012
79	5	F	Iranian	10	Point	Missense	119	c.119G>C	40	-1	p.Arg40Thr	Pre-pro leader	Exon 2	0	7		57		Homozygous	Severe	Hemarthrosis, hematomas, umbilical cord bleeding.	Peyvandi et al 2002
78	28	M	Iranian	10	Point	Missense	119	c.119G>C	40	-1	p.Arg40Thr	Pre-pro leader	Exon 2	0	3		59		Homozygous	Severe	Hemarthrosis, hematomas, umbilical cord bleeding.	Peyvandi et al 2002
77	7	F	Iranian	10	Point	Missense	119	c.119G>C	40	-1	p.Arg40Thr	Pre-pro leader	Exon 2	0	<1		43		Homozygous	Severe	Hemarthrosis, hematomas, umbilical cord bleeding. Related to pa_id: 76.	Peyvandi et al 2002
76	22	F	Iranian	10	Point	Missense	119	c.119G>C	40	-1	p.Arg40Thr	Pre-pro leader	Exon 2	0	<1		66		Homozygous	Severe	Hemarthrosis, hematomas, umbilical cord bleeding. Related to pa_id: 77.	Peyvandi et al 2002
103		F	Iranian	11	Point	Missense	128	c.128C>G	43	3	p.Ser43Cys	Gla domain	Exon 2	0	56		67		Heterozygous	Not Reported	Related to pa_id: 100 & 101.	Menegatti et al 2004
102		M	Iranian	11	Point	Missense	128	c.128C>G	43	3	p.Ser43Cys	Gla domain	Exon 2	0	75		83		Heterozygous	Not Reported	Related to pa_id: 100 & 101.	Menegatti et al 2004
101	24	F	Iranian	11	Point	Missense	128	c.128C>G	43	3	p.Ser43Cys	Gla domain	Exon 2	0	19		54		Homozygous	Not Reported	Severe bleeding symptoms (epistaxis and menorrhagia). Mild FX deficiency and severe FVII deficiency. Related to pa_id: 100, 102 & 103.	Menegatti et al 2004
100	38	M	Iranian	11	Point	Missense	128	c.128C>G	43	3	p.Ser43Cys	Gla domain	Exon 2	0	10		42		Homozygous	Not Reported	Severe bleeding symptoms (muscle hematomas, gastrointestinal hemorrhages). Mild FX deficiency and severe FVII deficiency. Related to pa_id:101, 102 &103.	Menegatti et al 2004
353		F		13	Point	Missense	140	c.140A>G	47	7	p.Glu47Gly	Gla domain	Exon 2	0		50		50	Heterozygous	Asymptomatic	No history of bleeding. Related to pa_id: 352.	Deam et al 2004
97	20	M	Iranian	15	Point	Missense	151	c.151G>A	51	11	p.Gly51Arg	Gla domain	Exon 2	0	0.8				-	Severe	Hemarthrosis, gum bleeding, intracranial hemorrhage.	Karimi et al 2012
106		M		14	Point	Missense	152	c.152G>T	51	11	p.Gly51Val	Gla domain	Exon 2	0	57				Heterozygous	Asymptomatic	Asymptomatic. Related to pa_id: 104.	Chafa et al 2009
105		F		14	Point	Missense	152	c.152G>T	51	11	p.Gly51Val	Gla domain	Exon 2	0	66		85		Heterozygous	Asymptomatic	Asymptomatic. Related to pa_id: 104.	Chafa et al 2009
104	10	F		14	Point	Missense	152	c.152G>T	51	11	p.Gly51Val	Gla domain	Exon 2	0	<1		75		Homozygous	Severe	Umbilical cord bleeding, possible undiagnosed cerebral hemorrhage (paraplegia), epistaxis, bleeding upon tooth loss. Related to pa_id: 105 & 106.	Chafa et al 2009
54				16	Point	Missense	160	c.160G>A	54	14	p.Glu54Lys	Gla domain	Exon 2	0	2				Homozygous	Asymptomatic	Related to pa_id: 50, 51, 52 & 53.	Millar et al 2000
53				16	Point	Missense	160	c.160G>A	54	14	p.Glu54Lys	Gla domain	Exon 2	0	0.7		37		Homozygous	Asymptomatic	Related to pa_id: 50, 51, 52 & 54.	Millar et al 2000
52				16	Point	Missense	160	c.160G>A	54	14	p.Glu54Lys	Gla domain	Exon 2	0	35		42		Heterozygous	Asymptomatic	Related to pa_id: 50, 51, 53 & 54.	Millar et al 2000
51		M		16	Point	Missense	160	c.160G>A	54	14	p.Glu54Lys	Gla domain	Exon 2	0	42		62		Heterozygous	Asymptomatic	Related to pa_id: 50, 52, 53 & 54.	Millar et al 2000
50				16	Point	Missense	160	c.160G>A	54	14	p.Glu54Lys	Gla domain	Exon 2	0	0.8		40		Homozygous	Asymptomatic	Asymptomatic. Related to pa_id: 51, 52, 53 & 54.	Millar et al 2000
117		F	African	16	Point	Missense	160	c.160G>A	54	14	p.Glu54Lys	Gla domain	Exon 2	0					-	Not Reported	Heavy blood loss at menarche. Related to pa_id: 115 & 116.	Van Dievoet et al 2019
116		F	African	16	Point	Missense	160	c.160G>A	54	14	p.Glu54Lys	Gla domain	Exon 2	0					-	Asymptomatic	No bleeding history. Related to pa_id: 115 & 117.	Van Dievoet et al 2019
115	28	F	African	16	Point	Missense	160	c.160G>A	54	14	p.Glu54Lys	Gla domain	Exon 2	0					Homozygous	Not Reported	No bleeding history (but minor gum bleeding and vaginal bleeding during late stages of pregancy). Related to pa_id: 116 & 117.	Van Dievoet et al 2019
114		F	Austrian	16	Point	Missense	160	c.160G>A	54	14	p.Glu54Lys	Gla domain	Exon 2	1					Heterozygous	Not Reported	Related to pa_id: 107-113.	Watzke et al 1990
113		F	Austrian	16	Point	Missense	160	c.160G>A	54	14	p.Glu54Lys	Gla domain	Exon 2	1					Heterozygous	Not Reported	Related to pa_id: 107-112 & 114.	Watzke et al 1990
112		F	Austrian	16	Point	Missense	160	c.160G>A	54	14	p.Glu54Lys	Gla domain	Exon 2	1					Heterozygous	Not Reported	Related to pa_id: 107-111, 113 & 114.	Watzke et al 1990
111		M	Austrian	16	Point	Missense	160	c.160G>A	54	14	p.Glu54Lys	Gla domain	Exon 2	1					Heterozygous	Not Reported	Related to pa_id: 107-110, 112, 113 & 114.	Watzke et al 1990
110		M	Austrian	16	Point	Missense	160	c.160G>A	54	14	p.Glu54Lys	Gla domain	Exon 2	1					Heterozygous	Not Reported	Related to pa_id: 107, 108, 109, 111-114.	Watzke et al 1990
109		F	Austrian	16	Point	Missense	160	c.160G>A	54	14	p.Glu54Lys	Gla domain	Exon 2	1					Homozygous	Not Reported	Related to pa_id: 107, 108, 110-114.	Watzke et al 1990
108		M	Austrian	16	Point	Missense	160	c.160G>A	54	14	p.Glu54Lys	Gla domain	Exon 2	1					Homozygous	Not Reported	Related to pa_id: 107, 109-114.	Watzke et al 1990
107		M	Austrian	16	Point	Missense	160	c.160G>A	54	14	p.Glu54Lys	Gla domain	Exon 2	1					Homozygous	Not Reported	Mild bruising but no apparent bleeding tendency. Related to pa_id: 108-114.	Watzke et al 1990
118		M		17	Point	Missense	161	c.161A>G	54	14	p.Glu54Gly	Gla domain	Exon 2	0	5		20		Homozygous	Mild	Life-long bleeding tendency.	Kim, Thompson & James 1995
418		M	Caucasian	159	Deletion	Frameshift	162	c.162_165delAAGA	0	0	p.Glu54GlufsX59	Gla domain	Exon 2	0		73			Heterozygous	Not Reported	No bleeding history. Related to pa_id: 416.	Tan et al 2012
416			Caucasian	159	Deletion	Frameshift	162	c.162_165delAAGA	0	0	p.Glu54GlufsX59	Gla domain	Exon 2	0	<1	<1			Heterozygous	Severe	Major bleeding (periumbilical bleeding, cutaneous bruising and oropharyngeal bleeding). Related to pa_id: 417 & 418.	Tan et al 2012
122		M	Caucasian	18	Point	Missense	166	c.166G>A	56	16	p.Glu56Lys	Gla domain	Exon 2	0		45		47	-	Asymptomatic	Asymptomatic. Related to pa_id: 119 & 120.	Ingerslev et al 2007
153		F	Italian	21	Point	Missense	176	c.176A>C	59	19	p.Glu59Ala	Gla domain	Exon 2	0					Heterozygous	Asymptomatic	Asymptomatic. Related to pa_id: 150, 151 & 152.	Pinotti et al 2002
152		F	Italian	21	Point	Missense	176	c.176A>C	59	19	p.Glu59Ala	Gla domain	Exon 2	0					Heterozygous	Asymptomatic	Asymptomatic. Related to pa_id: 150, 151 & 153.	Pinotti et al 2002
151		F	Italian	21	Point	Missense	176	c.176A>C	59	19	p.Glu59Ala	Gla domain	Exon 2	0					Heterozygous	Asymptomatic	Asymptomatic. Related to pa_id: 150, 152 & 153.	Pinotti et al 2002
150	50	F	Italian	21	Point	Missense	176	c.176A>C	59	19	p.Glu59Ala	Gla domain	Exon 2	0			17		Homozygous	Not Reported	Moderate hemorrhage after labour, metrorrhagia episodes. Related to pa_id: 151, 152 & 153.	Pinotti et al 2002
98	10	M	Iranian	25	Point	Missense	205	c.205G>A	69	29	p.Glu69Lys	Gla domain	Exon 2	0	0.4				-	Severe	Hemarthrosis, epistaxis, gum bleeding, intracranial hemorrhage.	Karimi et al 2012
164		F	Iranian	25	Point	Missense	205	c.205G>A	69	29	p.Glu69Lys	Gla domain	Exon 2	0	54		52		Heterozygous	Asymptomatic	Asymptomatic. Related to pa_id: 162.	Karimi et al 2008
163		M	Iranian	25	Point	Missense	205	c.205G>A	69	29	p.Glu69Lys	Gla domain	Exon 2	0	65		52		Heterozygous	Asymptomatic	Asymptomatic. Related to pa_id: 162.	Karimi et al 2008
162			Iranian	25	Point	Missense	205	c.205G>A	69	29	p.Glu69Lys	Gla domain	Exon 2	0	<1		19		Homozygous	Severe	Gum bleeding, hemarthroses, hematomas, epistaxis, CNS bleeding, umbilical cord bleeding. Related to pa_id: 163 & 164.	Karimi et al 2008
185	59	M	Algerian	26	Point	Missense	212	c.212T>C	71	31	p.Phe71Ser	Gla domain	Exon 2	1	<1		2		Heterozygous	Severe	Severe bleeding (spontaneous and/or life-threatening).	Akhavan et al 2007
184	20	M	Algerian	26	Point	Missense	212	c.212T>C	71	31	p.Phe71Ser	Gla domain	Exon 2	0	<1		16		Homozygous	Severe	Severe bleeding (spontaneous and/or life-threatening). Related to pa_id: 183.	Akhavan et al 2007
183	24	F	Algerian	26	Point	Missense	212	c.212T>C	71	31	p.Phe71Ser	Gla domain	Exon 2	0	<1		15		Homozygous	Severe	Severe bleeding (spontaneous and/or life-threatening). Related to pa_id: 184.	Akhavan et al 2007
182	20	M	Algerian	26	Point	Missense	212	c.212T>C	71	31	p.Phe71Ser	Gla domain	Exon 2	0	<1		4		Homozygous	Severe	Severe bleeding (spontaneous and/or life-threatening). Relatde to pa_id: 181	Akhavan et al 2007
181	19	F	Algerian	26	Point	Missense	212	c.212T>C	71	31	p.Phe71Ser	Gla domain	Exon 2	0	<1		7		Homozygous	Severe	Severe bleeding (spontaneous and/or life-threatening). Related to pa_id: 182.	Akhavan et al 2007
180	4	F	Algerian	26	Point	Missense	212	c.212T>C	71	31	p.Phe71Ser	Gla domain	Exon 2	0	<1		14		Homozygous	Severe	Infant died at 4yrs due to intracranial hemorrhange. Related to pa_id: 179.	Akhavan et al 2007
179	7	M	Algerian	26	Point	Missense	212	c.212T>C	71	31	p.Phe71Ser	Gla domain	Exon 2	0	<1		7		Homozygous	Severe	Severe bleeding (spontaneous and/or life-threatening). Related to pa_id: 180.	Akhavan et al 2007
178	15	M	Algerian	26	Point	Missense	212	c.212T>C	71	31	p.Phe71Ser	Gla domain	Exon 2	0	8		18		Homozygous	Severe	Severe bleeding (spontaneous and/or life-threatening).	Akhavan et al 2007
123	35	M	British	26	Point	Missense	212	c.212T>C	71	31	p.Phe71Ser	Gla domain	Exon 2	0		<1		9	Homozygous	Severe	Spontaneous/ hemorrhagic bleeding.	Mitchell et al 2019
140	55	M	American	29	Point	Missense	268	c.268T>C	90	50	p.Cys90Arg	EGF-1	Exon 4	1		8		48	Heterozygous	Mild	History of unusual bleeding.	Mitchell et al 2019
11	19	F	Indian	32	Point	Missense	295	c.295G>C	99	59	p.Gly99Arg	EGF-1	Exon 4	0	<1		20		Homozygous	Severe	Menorrhagia, bad obstetric history.	Mota et al 2010
426	29		Palestinian	166	Deletion	Frameshift	302	c.302delG	0	0		EGF-1	Exon 4	0		<1			Homozygous	Severe	Intracranial hemorrhage.	Livnat et al 2011
425	4		Palestinian	166	Deletion	Frameshift	302	c.302delG	0	0		EGF-1	Exon 4	0		<1		1.2	Homozygous	Severe	Intracranial hemorrhage.	Livnat et al 2011
424	2		Palestinian	166	Deletion	Frameshift	302	c.302delG	0	0		EGF-1	Exon 4	0		<1			Homozygous	Severe	Umbilical stump bleeding.	Livnat et al 2011
167		F	Iranian	34	Point	Missense	307	c.307G>C	103	63	p.Asp103His	EGF-1	Exon 4	0	46				Heterozygous	Not Reported	Prolonged bleeding after labour. Related to pa_id: 165.	Karimi et al 2008
166		M	Iranian	34	Point	Missense	307	c.307G>C	103	63	p.Asp103His	EGF-1	Exon 4	0	44				Heterozygous	Asymptomatic	Asymptomatic. Related to pa_id: 165.	Karimi et al 2008
165		F	Iranian	34	Point	Missense	307	c.307G>C	103	63	p.Asp103His	EGF-1	Exon 4	0	<1				Homozygous	Not Reported	Gum bleeding, hematomas, menorrhagia, bleeding after labour. Related to pa_id: 166 & 167.	Karimi et al 2008
202		F	Japanese	35	Point	Nonsense	349	c.349G>T	117	77	p.Glu117*	EGF-1	Exon 4	0	54		52		Heterozygous	Asymptomatic	No bleeding history. Related to pa_id: 201.	Arita et al 2018
201	35	F	Japanese	35	Point	Nonsense	349	c.349G>T	117	77	p.Glu117*	EGF-1	Exon 4	0	33		33		Heterozygous	Not Reported	Prolonged hemorrhage after resection of endocervical polyp. Related to pa_id: 202.	Arita et al 2018
80	55	M	Iranian	36	Point	Missense	353	c.353G>A	118	78	p.Gly118Asp	EGF-1	Exon 4	0	<1		8		Homozygous	Severe	Bleeding after circumcision, hemarthrosis, hematomas, hematuria, mucosal bleeding.	Peyvandi et al 2002
205	5	F	Japanese	36	Point	Missense	353	c.353G>A	118	78	p.Gly118Asp	EGF-1	Exon 4	0	39		36		Heterozygous	Not Reported	Related to pa_id: 203, 204 & 206.	Togashi et al 2020
204		M	Japanese	36	Point	Missense	353	c.353G>A	118	78	p.Gly118Asp	EGF-1	Exon 4	0	50		52		Heterozygous	Not Reported	Related to pa_id: 203 & 205.	Togashi et al 2020
203	2	F	Japanese	36	Point	Missense	353	c.353G>A	118	78	p.Gly118Asp	EGF-1	Exon 4	1	<1		5		Heterozygous	Not Reported	Easy bruising, umbilical cord bleeding at birth, subcutaneous hematomas on waist and back. Related to pa_id: 204, 205 & 206.	Togashi et al 2020
209	20	F	Chinese	38	Point	Missense	361	c.361T>C	121	81	p.Cys121Arg	EGF-1	Exon 4	0	42		47		Heterozygous	Not Reported	Related to pa_id: 207 & 208.	Jin et al 2018
208	73	F	Chinese	38	Point	Missense	361	c.361T>C	121	81	p.Cys121Arg	EGF-1	Exon 4	0	40		43		Heterozygous	Not Reported	Related to pa_id: 207 & 209.	Jin et al 2018
207	48	F	Chinese	38	Point	Missense	361	c.361T>C	121	81	p.Cys121Arg	EGF-1	Exon 4	0	35		43		Heterozygous	Not Reported	Suffers from FX and FVII deficiency (FVII Arg353Gln). Related to pa_id: 208 & 209.	Jin et al 2018
82	19	M	Iranian	37	Point	Missense	362	c.362G>A	121	81	p.Cys121Tyr	EGF-1	Exon 4	0	9		14		Homozygous	Severe	Severe bleeding (umbilical cord bleeding, hematomas, hematuria, hemarthrosis, gastrointestinal bleeds).	Peyvandi et al 2002
81	48	M	Iranian	37	Point	Missense	362	c.362G>A	121	81	p.Cys121Tyr	EGF-1	Exon 4	0	25		28		Homozygous	Severe	Severe bleeding (umbilical cord bleeding, hematomas, hematuria, hemarthrosis, gastrointestinal bleeds).	Peyvandi et al 2002
84	16	M	Iranian	39	Point	Missense	400	c.400G>A	134	94	p.Gly134Arg	EGF-2	Exon 5	1	<1		3		Homozygous	Severe	Hematomas, hemarthosis, epistaxis, oral bleeds. Related to pa_id: 83.	Peyvandi et al 2002
83	30	M	Iranian	39	Point	Missense	400	c.400G>A	134	94	p.Gly134Arg	EGF-2	Exon 5	1	2		4		Homozygous	Severe	Hematomas, hemarthosis, epistaxis, oral bleeds. Related to pa_id: 84.	Peyvandi et al 2002
170		F	Iranian	39	Point	Missense	400	c.400G>A	134	94	p.Gly134Arg	EGF-2	Exon 5	0	45		40		Heterozygous	Asymptomatic	Asymptomatic. Related to pa_id: 168.	Karimi et al 2008
169		M	Iranian	39	Point	Missense	400	c.400G>A	134	94	p.Gly134Arg	EGF-2	Exon 5	0	40		38		Heterozygous	Asymptomatic	Asymptomatic. Related to pa_id: 168.	Karimi et al 2008
168		M	Iranian	39	Point	Missense	400	c.400G>A	134	94	p.Gly134Arg	EGF-2	Exon 5	0	<1		3		Homozygous	Severe	Bleeding post-circumcision and dental extraction, hematomas. Related to pa_id: 169 & 170.	Karimi et al 2008
293				42	Point	Missense	424	c.424G>A	142	102	p.Glu142Lys	EGF-2	Exon 5	0		50			-	Not Reported	Asymptomatic. (Combined FX & FVII deficiency).	Pavlova et al 2015
219		F		42	Point	Missense	424	c.424G>A	142	102	p.Glu142Lys	EGF-2	Exon 5	1	68		66		Heterozygous	Asymptomatic	No family history of bleeding. Related to pa_id: 217.	Marchetti et al 1995
217	14	M		42	Point	Missense	424	c.424G>A	142	102	p.Glu142Lys	EGF-2	Exon 5	1	54		72		Heterozygous	Asymptomatic	No family history of bleeding. Related to pa_id: 219.	Marchetti et al 1995
213			German	42	Point	Missense	424	c.424G>A	142	102	p.Glu142Lys	EGF-2	Exon 5	0	53				Heterozygous	Not Reported		Rath et al 2015
221		F	Korean	43	Point	Nonsense	430	c.430C>T	144	104	p.Gln144*	EGF-2	Exon 5	0	46				-	Asymptomatic	Related to pa_id:220.	Bang et al 2012
220	1 m	M	Korean	43	Point	Nonsense	430	c.430C>T	144	104	p.Gln144*	EGF-2	Exon 5	0	1				-	Moderate	Subdural hemorrhage and abscess. Recurrent hemorrhagic episodes. Treated successfully via liver-transplantation. Related to pa_id: 221.	Bang et al 2012
42		M		44	Point	Missense	446	c.446G>A	149	109	p.Cys149Tyr	EGF-2	Exon 5	0	59		41		Heterozygous	Not Reported	Related to pa_id: 41.	Millar et al 2000
41				44	Point	Missense	446	c.446G>A	149	109	p.Cys149Tyr	EGF-2	Exon 5	0	<1		23		Homozygous	Severe	Significant hemorrhagic symptoms. Related to pa_id: 42.	Millar et al 2000
222	38	M		49	Point	Missense	517	c.517G>T	173	133	p.Gly173Trp	Linker	Exon 6	1	<5				Heterozygous	Severe	Petechiae at birth, subcutaneous hematoma, mild hematuria.	Corsini et al 2015
33	0.7	F	Pakistani	51	Point	Nonsense	523	c.523T>C	175	135	p.Gln175*	Linker	Exon 6	0	2				Homozygous	Severe	Umbilical cord bleed, intracranial hemorrhage, hematoma.	Borhany et al 2018
254	21	M	Turkish	153	Deletion	Inframe	526	c.526_558del	0	0	p.Thr176_Gln186	Activation peptide	Exon 6	0	4		35		Homozygous	Severe	Epistaxis, gum bleeding, hemarthrosis, hematuria, easy bruising, muscle hematoma.	Epcacan et al 2015
224		M		53	Point	Missense	535	c.535C>A	179	139	p.Arg179Ser	Linker	Exon 6	0	64		95		Heterozygous	Asymptomatic	Asymptomatic. Related to pa_id:223.	Iijima et al 2001
223	71	M		53	Point	Missense	535	c.535C>A	179	139	p.Arg179Ser	Linker	Exon 6	0	27		72		Homozygous	Not Reported	Severe bleeding following fracture of humerus. Related to pa_id: 224.	Iijima et al 2001
389	16	M	Italian	146	Deletion	Frameshift	556	c.556delC	0	0		Activation peptide	Exon 6	0	70		56		Heterozygous	Asymptomatic	Asymptomatic. Related to pa_id: 377-388.	Simioni et al 2001
388	21	M	Italian	146	Deletion	Frameshift	556	c.556delC	0	0		Activation peptide	Exon 6	1	11		62		Heterozygous	Asymptomatic	Asymptomatic. Related to pa_id: 377-387 & 389.	Simioni et al 2001
386	34	F	Italian	146	Deletion	Frameshift	556	c.556delC	0	0		Activation peptide	Exon 6	0	74		67		Heterozygous	Asymptomatic	Asymptomatic. Related to pa_id: 377, 379, 380, 384, 385, 387, 388 & 389.	Simioni et al 2001
385	46	F	Italian	146	Deletion	Frameshift	556	c.556delC	0	0		Activation peptide	Exon 6	1	11		75		Heterozygous	Asymptomatic	Asymptomatic. Related to pa_id: 377, 379, 380, 384, 386-389.	Simioni et al 2001
384	43	F	Italian	146	Deletion	Frameshift	556	c.556delC	0	0		Activation peptide	Exon 6	1	8		55		Heterozygous	Asymptomatic	Asymptomatic. Related to pa_id: 377, 379, 380, 385-389.	Simioni et al 2001
379	71	M	Italian	146	Deletion	Frameshift	556	c.556delC	0	0		Activation peptide	Exon 6	0	60		54		Heterozygous	Asymptomatic	Asymptomatic. Related to pa_id: 377, 384-389.	Simioni et al 2001
377	4	M	Italian	146	Deletion	Frameshift	556	c.556delC	0	0		Activation peptide	Exon 6	1	9		72		Heterozygous	Not Reported	Hematomas, epistaxis. (Severe thrombocytopenia due to acute lymphoblastic leukemia could contribute to bleeding symptoms.) Related to pa_id: 378-389.	Simioni et al 2001
235		F	Chinese	57	Point	Missense	631	c.631A>C	211	171	p.Thr211Pro	Activation peptide	Exon 6	0	143.2		123.5		Heterozygous	Not Reported	Related to pa_id: 231-234.	Ding et al 2013
234		M	Chinese	57	Point	Missense	631	c.631A>C	211	171	p.Thr211Pro	Activation peptide	Exon 6	0	96.1		90.7		Homozygous	Not Reported	Related to pa_id: 231, 232, 233 & 235.	Ding et al 2013
233		F	Chinese	57	Point	Missense	631	c.631A>C	211	171	p.Thr211Pro	Activation peptide	Exon 6	0	134.6				Heterozygous	Not Reported	Related to pa_id: 231, 234 & 235.	Ding et al 2013
232		M	Chinese	57	Point	Missense	631	c.631A>C	211	171	p.Thr211Pro	Activation peptide	Exon 6	0	129.3				Heterozygous	Not Reported	Related to pa_id: 231, 234 & 235.	Ding et al 2013
231	54	F	Chinese	57	Point	Missense	631	c.631A>C	211	171	p.Thr211Pro	Activation peptide	Exon 6	0	108.3		91.92		Homozygous	Not Reported	Bleed in left fossa iliac, easy bruising, oral and uterine bleeding. Related to pa_id: 232-235.	Ding et al 2013
288		M		58	Point	Missense	706	c.706G>A	236	196	p.Val236Met	Serine Protease	Exon 6	0		56			-	Asymptomatic	Asymptomatic. Related to pa_id: 287.	Pavlova et al 2015
287				58	Point	Missense	706	c.706G>A	236	196	p.Val236Met	Serine Protease	Exon 6	0		52			-	Asymptomatic	Asymptomatic. (Combined FX & FVII deficiency). Related to pa_id: 288.	Pavlova et al 2015
236	20	M	Japanese	58	Point	Missense	706	c.706G>A	236	196	p.Val236Met	Serine Protease	Exon 6	0	51		100		-	Asymptomatic	No bleeding history.	Shinohara et al 2008
94	27	F	Iranian	59	Point	Missense	730	c.730G>A	244	204	p.Gly244Arg	Serine Protease	Exon 6	0	0.7				-	Severe	Menorrhagia, hemarthrosis,.	Karimi et al 2012
91	7	M	Iranian	59	Point	Missense	730	c.730G>A	244	204	p.Gly244Arg	Serine Protease	Exon 6	0	0.4				-	Severe	Hemarthrosis, hematoma, gum bleeding, circumcision bleed.	Karimi et al 2012
85	17	F	Iranian	59	Point	Missense	730	c.730G>A	244	204	p.Gly244Arg	Serine Protease	Exon 6	0	6		7		Homozygous	Severe	Severe bleeding.	Peyvandi et al 2002
241		F		59	Point	Missense	730	c.730G>A	244	204	p.Gly244Arg	Serine Protease	Exon 6	0					Heterozygous	Not Reported	No bleeding history. Related to pa_id: 240.	Bereczky et al 2008
240	1	M		59	Point	Missense	730	c.730G>A	244	204	p.Gly244Arg	Serine Protease	Exon 6	0	1		0		Homozygous	Severe	Subdural hematoma, easy bruising. Related to pa_id: 241.	Bereczky et al 2008
238		M		59	Point	Missense	730	c.730G>A	244	204	p.Gly244Arg	Serine Protease	Exon 6	0	47				Heterozygous	Asymptomatic	No history of bleeding. Related to pa_id: 237.	Matsuo et al 2017
237	10	M		59	Point	Missense	730	c.730G>A	244	204	p.Gly244Arg	Serine Protease	Exon 6	1	<3		0.6		Heterozygous	Severe	Severe umbilical bleeding. Related to pa_id: 238 & 239.	Matsuo et al 2017
173		M	Iranian	59	Point	Missense	730	c.730G>A	244	204	p.Gly244Arg	Serine Protease	Exon 6	0	45		42		Heterozygous	Asymptomatic	Asymptomatic. Related to pa_id: 171.	Karimi et al 2008
172		F	Iranian	59	Point	Missense	730	c.730G>A	244	204	p.Gly244Arg	Serine Protease	Exon 6	0	50		47		Heterozygous	Not Reported	Prolonged bleeding after labour. Related to pa_id: 171.	Karimi et al 2008
171		M	Iranian	59	Point	Missense	730	c.730G>A	244	204	p.Gly244Arg	Serine Protease	Exon 6	0	<1		<1		Homozygous	Severe	Bleeding post-circumcision, hemarthroses. Related to pa_id: 172 & 173.	Karimi et al 2008
242				62	Point	Missense	752	c.752T>C	251	211	p.Leu251Pro	Serine protease	Exon 7	1	<1		<1		Heterozygous	Severe	Major bleeding symptoms at birth, cerebral micro-bleeds.	Ferrarese et al 2019
87	13	M	Iranian	63	Point	Missense	785	c.785G>A	262	222	p.Gly262Asp	Serine protease	Exon 7	0	<1		15		Homozygous	Severe	Epistaxis, gastrointestinal bleeding.	Peyvandi et al 2002
86	18	M	Iranian	63	Point	Missense	785	c.785G>A	262	222	p.Gly262Asp	Serine protease	Exon 7	0	<1		10		Homozygous	Severe	Hematomas, hemarthrosis, hematuria, epistaxis.	Peyvandi et al 2002
253	3	M	Turkish	63	Point	Missense	785	c.785G>A	262	222	p.Gly262Asp	Serine protease	Exon 7	0	<1		34		Homozygous	Severe	Epistaxis, gum bleeding, hemarthrosis, hematuria, easy bruising, gastrointestinal bleeding, intracranial hemorrhage.	Epcacan et al 2015
252	18	F	Turkish	63	Point	Missense	785	c.785G>A	262	222	p.Gly262Asp	Serine protease	Exon 7	0	<1		18		Homozygous	Severe	Epistaxis, gum bleeding, hemarthrosis, easy bruising, gastrointestinal bleeding, menorrhagia.	Epcacan et al 2015
251	4	M	Turkish	63	Point	Missense	785	c.785G>A	262	222	p.Gly262Asp	Serine protease	Exon 7	0	<1		25		Homozygous	Severe	Epistaxis, easy bruising. Related to pa_id: 250.	Epcacan et al 2015
250	8	M	Turkish	63	Point	Missense	785	c.785G>A	262	222	p.Gly262Asp	Serine protease	Exon 7	0	<1		19		Homozygous	Severe	Epistaxis, hematuria, easy bruising, gastrointestinal bleeding. Related to pa_id: 251.	Epcacan et al 2015
249	27	M	Turkish	63	Point	Missense	785	c.785G>A	262	222	p.Gly262Asp	Serine protease	Exon 7	0	<1		33		Homozygous	Severe	Epistaxis, gum bleeding, hemarthrosis, easy bruising, gastrointestinal bleeding, intracranial hemorrhage, musclce hematoma. Died due to severe intracranial hemorrhage and oedema. Related to pa_id: 248.	Epcacan et al 2015
248	11	F	Turkish	63	Point	Missense	785	c.785G>A	262	222	p.Gly262Asp	Serine protease	Exon 7	0	<1		25		Homozygous	Severe	Epistaxis, hemarthrosis, easy brusing, muscle hematoma. Related to pa_id: 249.	Epcacan et al 2015
247	8	M	Turkish	63	Point	Missense	785	c.785G>A	262	222	p.Gly262Asp	Serine protease	Exon 7	0	<1		40		Homozygous	Severe	Epistaxis, gum bleeding, hemarthrosis, easy bruising, gastrointestinal bleeding. Related to pa_id: 245 & 246.	Epcacan et al 2015
246	13	F	Turkish	63	Point	Missense	785	c.785G>A	262	222	p.Gly262Asp	Serine protease	Exon 7	0	<1		27		Homozygous	Severe	Epistaxis, hemarthrosis, hematuria, gastrointestinal bleeding, menorrhagia, muscle hematoma. Related to pa_id: 245 & 247.	Epcacan et al 2015
245	16	F	Turkish	63	Point	Missense	785	c.785G>A	262	222	p.Gly262Asp	Serine protease	Exon 7	0	<1		27		Homozygous	Severe	Epistaxis, hemarthrosis, easy bruising, gastrointestinal bleeding, menorrhagia, muscle hematoma. Related to pa_id: 246 & 247.	Epcacan et al 2015
244	7	M	Turkish	63	Point	Missense	785	c.785G>A	262	222	p.Gly262Asp	Serine protease	Exon 7	0	<1		48		Homozygous	Severe	Hemarthrosis, easy bruising, intracranial hemorrhage. Related to pa_id: 243.	Epcacan et al 2015
243	14	M	Turkish	63	Point	Missense	785	c.785G>A	262	222	p.Gly262Asp	Serine protease	Exon 7	0	<1		35		Homozygous	Severe	Epistaxis, gum bleeding, hemarthrosis, easy brusing. Related to pa_id: 244.	Epcacan et al 2015
144	11	M	British	63	Point	Missense	785	c.785G>A	262	222	p.Gly262Asp	Serine protease	Exon 7	0		1.7			Homozygous	Severe	History of severe bleeding.	Mitchell et al 2019
137	12	M	Turkish	63	Point	Missense	785	c.785G>A	262	222	p.Gly262Asp	Serine protease	Exon 7	0		<1		14	Homozygous	Moderate	Spontaneous/ hemorrhagic bleeding.	Mitchell et al 2019
136	17	F	Turkish	63	Point	Missense	785	c.785G>A	262	222	p.Gly262Asp	Serine protease	Exon 7	0		<1		5	Homozygous	Severe	Spontaneous/ hemorrhagic bleeding.	Mitchell et al 2019
135	17	F	Turkish	63	Point	Missense	785	c.785G>A	262	222	p.Gly262Asp	Serine protease	Exon 7	0		<1		12	Homozygous	Severe	Spontaneous/ hemorrhagic bleeding.	Mitchell et al 2019
134	14	F	Turkish	63	Point	Missense	785	c.785G>A	262	222	p.Gly262Asp	Serine protease	Exon 7	0		<1		15	Homozygous	Severe	Spontaneous/ hemorrhagic bleeding.	Mitchell et al 2019
133	19	F	Turkish	63	Point	Missense	785	c.785G>A	262	222	p.Gly262Asp	Serine protease	Exon 7	0		<1		10	Homozygous	Severe	Spontaneous/ hemorrhagic bleeding.	Mitchell et al 2019
132	20	M	Turkish	63	Point	Missense	785	c.785G>A	262	222	p.Gly262Asp	Serine protease	Exon 7	0		<1		14	Homozygous	Severe	Spontaneous/ hemorrhagic bleeding.	Mitchell et al 2019
18	1	M	Indian	66	Point	Silent	792	c.792C>T	264	224	p.Thr264=	Serine protease	Exon 7	0	<1				-	Not Reported	Mucosal bleeds.	Mota et al 2010
15	9	M	Indian	66	Point	Silent	792	c.792C>T	264	224	p.Thr264=	Serine protease	Exon 7	2	<1				-	Not Reported	Hemetemesis, hemarthrosis, dental extraction bleed, CNS bleed.	Mota et al 2010
306				140	Deletion	Frameshift	813	c.813delC	0	0		Serine protease	Exon 7	1	14		36		Heterozygous	Not Reported	Postoperative bleeding.	Reddy et al 1989
264		F	Chinese	70	Point	Missense	824	c.824C>T	275	235	p.Ala275Val	Serine protease	Exon 7	0	46.2		23.6		Heterozygous	Not Reported	Bleeding history but mild. Related to pa_id: 263.	Sun et al 2016
263	28	F	Chinese	70	Point	Missense	824	c.824C>T	275	235	p.Ala275Val	Serine protease	Exon 7	0	1.4		7.3		Homozygous	Severe	Gum bleeding, nose bleeding, skin ecchymosis, severe menstrual bleeding, post-partum hemorrhage. Related to pa_id: 264.	Sun et al 2016
12	9	M	Indian	71	Point	Missense	854	c.854A>T	285	245	p.Lys285Met	Serine protease	Exon 7	1	<1		<1		Homozygous	Not Reported	Echymosis, circumcision bleed.	Mota et al 2010
4	25	F	Indian	73	Point	Missense	863	c.863T>C	288	248	p.Val288Ala	Serine protease	Exon 7	1	1.5		46		Homozygous	Not Reported	Echymosis, menorrhagia.	Mota et al 2010
268	22	M		73	Point	Missense	863	c.863T>C	288	248	p.Val288Ala	Serine protease	Exon 7	0	<1		50		Homozygous	Not Reported	Epistaxis.	Shetty, Mota & Ghosh 2010
267	25	F		73	Point	Missense	863	c.863T>C	288	248	p.Val288Ala	Serine protease	Exon 7	0	<1		46		Homozygous	Not Reported	Ecchymosis, menorrhagia, gastrointestinal bleeds. (Carrier of FV Leiden).	Shetty, Mota & Ghosh 2010
14	12	M	Indian	73	Point	Missense	863	c.863T>C	288	248	p.Val288Ala	Serine protease	Exon 7	1	<1				Homozygous	Not Reported	Epistaxis.	Mota et al 2010
39				74	Point	Missense	865	c.865G>C	289	249	p.Gly289Arg	Serine protease	Exon 7	0	45		51		Heterozygous	Not Reported	Epistaxis. Related to pa_id: 37 & 38.	Millar et al 2000
38		M		74	Point	Missense	865	c.865G>C	289	249	p.Gly289Arg	Serine protease	Exon 7	0	39		49		Heterozygous	Moderate	Hematoma. Related to pa_id: 37 & 39.	Millar et al 2000
37				74	Point	Missense	865	c.865G>C	289	249	p.Gly289Arg	Serine protease	Exon 7	0	60		53		Heterozygous	Moderate	Uterine bleeding. Related to pa_id: 38 & 39.	Millar et al 2000
270		F		75	Point	Missense	871	c.871C>T	291	251	p.Arg291Trp	Serine protease	Exon 8	0					Heterozygous	Not Reported	Related to pa_id: 269.	Girolami et al 2004
269	56	F		75	Point	Missense	871	c.871C>T	291	251	p.Arg291Trp	Serine protease	Exon 8	0		30			Homozygous	Asymptomatic	No bleeding history. Related to pa_id: 270.	Girolami et al 2004
360	5	M	Chinese	162	Insertion	Frameshift	882	c.882_883dupC	0	0		Serine protease	Exon 8	0	51		40		Heterozygous	Asymptomatic	No bleeding history. Related to pa_id: 357, 358 & 359.	Shen et al 2004
358	40	M	Chinese	162	Insertion	Frameshift	882	c.882_883dupC	0	0		Serine protease	Exon 8	0	53		48		Heterozygous	Asymptomatic	No bleeding history. Related to pa_id: 357 & 360.	Shen et al 2004
357	8	F	Chinese	162	Insertion	Frameshift	882	c.882_883dupC	0	0		Serine protease	Exon 8	1	<1		45.3		Heterozygous	Severe	Easy bruising, nasal bleeding, recurrent pain and swelling of ankles and knee. Related to pa_id: 358, 359 & 360.	Shen et al 2004
60				78	Point	Missense	910	c.910G>A	304	264	p.Glu304Lys	Serine protease	Exon 8	0	66		64		Heterozygous	Asymptomatic	Related to pa_id: 56, 57, 58 & 59.	Millar et al 2000
59				78	Point	Missense	910	c.910G>A	304	264	p.Glu304Lys	Serine protease	Exon 8	0			84		Heterozygous	Asymptomatic	Related to pa_id: 56, 57, 58 & 60.	Millar et al 2000
56				78	Point	Missense	910	c.910G>A	304	264	p.Glu304Lys	Serine protease	Exon 8	1	68		74		Heterozygous	Asymptomatic	Asymptomatic. Related to pa_id: 57, 58, 59 & 60.	Millar et al 2000
139	59	M	British	80	Point	Missense	955	c.955T>C	319	279	p.Tyr319His	Serine protease	Exon 8	1		6		55	Heterozygous	Mild	History of unusual bleeding.	Mitchell et al 2019
66				82	Point	Missense	964	c.964G>A	322	282	p.Asp322Asn	Serine protease	Exon 8	1	6				Heterozygous	Not Reported		Millar et al 2000
284		M		82	Point	Missense	964	c.964G>A	322	282	p.Asp322Asn	Serine protease	Exon 8	0	42		78		Heterozygous	Not Reported	Family history of bleeding (e.g. after surgery or dental work, menorrhagia and easy bruising). Related to pa_id: 271-283.	Messier et al 1996
283		M		82	Point	Missense	964	c.964G>A	322	282	p.Asp322Asn	Serine protease	Exon 8	0	38		48		Heterozygous	Not Reported	Family history of bleeding (e.g. after surgery or dental work, menorrhagia and easy bruising). Related to pa_id: 271-282 & 284.	Messier et al 1996
282		M		82	Point	Missense	964	c.964G>A	322	282	p.Asp322Asn	Serine protease	Exon 8	0	52		71		Heterozygous	Not Reported	Family history of bleeding (e.g. after surgery or dental work, menorrhagia and easy bruising). Related to pa_id: 271-281, 283 & 284.	Messier et al 1996
281		M		82	Point	Missense	964	c.964G>A	322	282	p.Asp322Asn	Serine protease	Exon 8	0	60		96		Heterozygous	Not Reported	Family history of bleeding (e.g. after surgery or dental work, menorrhagia and easy bruising). Related to pa_id: 271-280, 282, 283 & 284.	Messier et al 1996
280		F		82	Point	Missense	964	c.964G>A	322	282	p.Asp322Asn	Serine protease	Exon 8	0	40		79		Heterozygous	Not Reported	Family history of bleeding (e.g. after surgery or dental work, menorrhagia and easy bruising). Related to pa_id: 271-279, 281-284.	Messier et al 1996
279		F		82	Point	Missense	964	c.964G>A	322	282	p.Asp322Asn	Serine protease	Exon 8	0	66		74		Heterozygous	Not Reported	Family history of bleeding (e.g. after surgery or dental work, menorrhagia and easy bruising). Related to pa_id: 271-278, 280-284.	Messier et al 1996
278		F		82	Point	Missense	964	c.964G>A	322	282	p.Asp322Asn	Serine protease	Exon 8	0	61		114		Heterozygous	Not Reported	Family history of bleeding (e.g. after surgery or dental work, menorrhagia and easy bruising). Related to pa_id: 271-277, 279-284.	Messier et al 1996
277		F		82	Point	Missense	964	c.964G>A	322	282	p.Asp322Asn	Serine protease	Exon 8	0	31		98		Heterozygous	Not Reported	Family history of bleeding (e.g. after surgery or dental work, menorrhagia and easy bruising). Related to pa_id: 271-276, 278-284.	Messier et al 1996
276		F		82	Point	Missense	964	c.964G>A	322	282	p.Asp322Asn	Serine protease	Exon 8	0	45		58		Heterozygous	Not Reported	Family history of bleeding (e.g. after surgery or dental work, menorrhagia and easy bruising). Related to pa_id: 271-275, 277-284.	Messier et al 1996
275		F		82	Point	Missense	964	c.964G>A	322	282	p.Asp322Asn	Serine protease	Exon 8	0	64		75		Heterozygous	Not Reported	Family history of bleeding (e.g. after surgery or dental work, menorrhagia and easy bruising). Related to pa_id: 271-274, 276-284.	Messier et al 1996
274		F		82	Point	Missense	964	c.964G>A	322	282	p.Asp322Asn	Serine protease	Exon 8	0	70		75		Heterozygous	Not Reported	Family history of bleeding (e.g. after surgery or dental work, menorrhagia and easy bruising). Related to pa_id: 271, 272, 273, 275-284.	Messier et al 1996
273		M		82	Point	Missense	964	c.964G>A	322	282	p.Asp322Asn	Serine protease	Exon 8	0	39		96		Heterozygous	Not Reported	Family history of bleeding (e.g. after surgery or dental work, menorrhagia and easy bruising). Related to pa_id: 271, 272, 274-284.	Messier et al 1996
272		M		82	Point	Missense	964	c.964G>A	322	282	p.Asp322Asn	Serine protease	Exon 8	0	60		78		Heterozygous	Not Reported	Family history of bleeding (e.g. after surgery or dental work, menorrhagia and easy bruising). Related to pa_id: 271, 273-284.	Messier et al 1996
271		F		82	Point	Missense	964	c.964G>A	322	282	p.Asp322Asn	Serine protease	Exon 8	0	43		101		Heterozygous	Not Reported	Bleeding post-labour. Related to pa_id: 272-284.	Messier et al 1996
49				85	Point	Missense	1012	c.1012G>A	338	298	p.Val338Met	Serine protease	Exon 8	0	41		39		Heterozygous	Not Reported	Related to pa_id: 45, 46, 47 & 48.	Millar et al 2000
48				85	Point	Missense	1012	c.1012G>A	338	298	p.Val338Met	Serine protease	Exon 8	0	28		34		Heterozygous	Not Reported	Relaed to pa_id: 45, 46, 47 & 49.	Millar et al 2000
46		F		85	Point	Missense	1012	c.1012G>A	338	298	p.Val338Met	Serine protease	Exon 8	0	41		38		Heterozygous	Not Reported	Related to pa_id:45, 48 & 49.	Millar et al 2000
45				85	Point	Missense	1012	c.1012G>A	338	298	p.Val338Met	Serine protease	Exon 8	1	<1		2		Heterozygous	Moderate	Significant hemorrhagic symptoms. Related to pa_id: 46, 47, 48 & 49.	Millar et al 2000
345	36	M	Italian	85	Point	Missense	1012	c.1012G>A	338	298	p.Val338Met	Serine protease	Exon 8	0					Homozygous	Severe	Epistaxis, hematomas, hemarthrosis, severe anemia.	Hougie, Barrow & Graham 1957
124	32	F	British	85	Point	Missense	1012	c.1012G>A	338	298	p.Val338Met	Serine protease	Exon 8	1		<1		5	Heterozygous	Severe	Spontaneous/ hemorrhagic bleeding.	Mitchell et al 2019
121		F	Caucasian	85	Point	Missense	1012	c.1012G>A	338	298	p.Val338Met	Serine protease	Exon 8	0		47		89	-	Asymptomatic	Asymptomatic. Related to pa_id: 119 & 120.	Ingerslev et al 2007
120	8	F	Caucasian	85	Point	Missense	1012	c.1012G>A	338	298	p.Val338Met	Serine protease	Exon 8	1		<1		37	Heterozygous	Severe	Risk of intracranial bleeding during birth. Mucosal and joint bleeds. Related to pa_id: 119, 121 & 122.	Ingerslev et al 2007
119	11	M	Caucasian	85	Point	Missense	1012	c.1012G>A	338	298	p.Val338Met	Serine protease	Exon 8	1		<1		66	Heterozygous	Severe	Hemarthrosis of knee joint. Related to pa_id: 120, 121 & 122.	Ingerslev et al 2007
292		F		86	Point	Missense	1015	c.1015G>A	339	299	p.Ala339Thr	Serine protease	Exon 8	0		56			Heterozygous	Not Reported	Bleeding postpartum, easy bruising. (Combined FX & FVII deficiency). Related to pa_id: 291.	Pavlova et al 2015
291				86	Point	Missense	1015	c.1015G>A	339	299	p.Ala339Thr	Serine protease	Exon 8	0		57			Heterozygous	Not Reported	Postoperative bleeding. (Combined FX & FVII deficiency). Related to pa_id: 292.	Pavlova et al 2015
3		F		87	Point	Missense	1030	c.1030C>T	344	304	p.Pro344Ser	Serine protease	Exon 8	0	57		60		Heterozygous	Not Reported	Related to pa_id 1.	Miyata et al 1998
71				90	Point	Missense	1048	c.1048G>A	350	310	p.Glu350Lys	Serine protease	Exon 8	0	34				Heterozygous	Not Reported	Related to pa_id: 70.	Millar et al 2000
70				90	Point	Missense	1048	c.1048G>A	350	310	p.Glu350Lys	Serine protease	Exon 8	0	8		10		Heterozygous	Not Reported	Related to pa_id: 71.	Millar et al 2000
126	58	F	Spanish	90	Point	Missense	1048	c.1048G>A	350	310	p.Glu350Lys	Serine protease	Exon 8	1		<1		77	Heterozygous	Severe	Spontaneous/ hemorrhagic bleeding.	Mitchell et al 2019
16	21	F	Indian	91	Point	Missense	1061	c.1061T>G	354	314	p.Met354Arg	Serine protease	Exon 8	2	<1		<1		Heterozygous	Not Reported	Menorrhagia, mucosal bleeds.	Mota et al 2010
40				93	Point	Missense	1073	c.1073C>T	358	318	p.Thr358Met	Serine protease	Exon 8	0	<1		100		Homozygous	Mild	Epistaxis.	Millar et al 2000
36		M		93	Point	Missense	1073	c.1073C>T	358	318	p.Thr358Met	Serine protease	Exon 8	0			113		Heterozygous	Not Reported	Related to pa_id: 34.	Millar et al 2000
34				93	Point	Missense	1073	c.1073C>T	358	318	p.Thr358Met	Serine protease	Exon 8	1	<1		64		Heterozygous	Severe	Haemarthroses. Related to pa_id: 35 & 36.	Millar et al 2000
298		F		93	Point	Missense	1073	c.1073C>T	358	318	p.Thr358Met	Serine protease	Exon 8	0			100		Heterozygous	Asymptomatic	Asymptomatic. Related to pa_id: 296.	De Stefano et al 1988
297		M		93	Point	Missense	1073	c.1073C>T	358	318	p.Thr358Met	Serine protease	Exon 8	0			80		Heterozygous	Asymptomatic	Asymptomatic. Related to pa_id: 296.	De Stefano et al 1988
296	13	F		93	Point	Missense	1073	c.1073C>T	358	318	p.Thr358Met	Serine protease	Exon 8	0			80		Homozygous	Not Reported	Post-traumatic hematoma, severe tonsillar bleeding, easy bruising, epistaxis. Related to pa_id: 297 & 298.	De Stefano et al 1988
295				93	Point	Missense	1073	c.1073C>T	358	318	p.Thr358Met	Serine protease	Exon 8	0	3				Homozygous	Not Reported		Odom et al 1994
305	68	F	Chinese	94	Point	Missense	1085	c.1085G>A	362	322	p.Ser362Asn	Serine protease	Exon 8	0	65.9			55.55	Heterozygous	Mild	No bleeding history. Related to pa_id: 299-304.	Lu et al 2020
304	55	M	Chinese	94	Point	Missense	1085	c.1085G>A	362	322	p.Ser362Asn	Serine protease	Exon 8	0	58.5			58.25	Heterozygous	Mild	No bleeding history. Related to pa_id: 299-303 & 305.	Lu et al 2020
303	52	M	Chinese	94	Point	Missense	1085	c.1085G>A	362	322	p.Ser362Asn	Serine protease	Exon 8	1	1.3			46.55	Heterozygous	Severe	Severe gastrointestinal bleeding. Related to pa_id: 299-302, 304 & 305.	Lu et al 2020
300	93	F	Chinese	94	Point	Missense	1085	c.1085G>A	362	322	p.Ser362Asn	Serine protease	Exon 8	0	32.2			52.83	Heterozygous	Mild	No bleeding history. Related to pa_id: 299, 301-305.	Lu et al 2020
299	63	M	Chinese	94	Point	Missense	1085	c.1085G>A	362	322	p.Ser362Asn	Serine protease	Exon 8	1	1.7			40.85	Heterozygous	Severe	Subdural hemorrhage after fall, history of moderate bleeding following trauma. Related to pa_id: 300-305.	Lu et al 2020
93	6	M	Iranian	95	Point	Missense	1087	c.1087G>A	363	323	p.Gly363Ser	Serine protease	Exon 8	0	0				-	Severe	Hemarthrosis, hematoma, gastrointestinal bleeding, epistaxis, gum bleeding.	Karimi et al 2012
35		F		95	Point	Missense	1087	c.1087G>A	363	323	p.Gly363Ser	Serine protease	Exon 8	0	61		81		Heterozygous	Not Reported	Related to pa_id: 34.	Millar et al 2000
290				177	Point	Missense	1107	c.1107G>T	369	329	p.Glu369Asp	Serine protease	Exon 8	1		25			-	Not Reported	(Combined FX & FVII deficiency).	Pavlova et al 2015
317	28	F	Italian	102	Point	Missense	1120	c.1120C>T	374	334	p.Ser374Pro	Serine protease	Exon 8	0	66		82		Heterozygous	Asymptomatic	No bleeding history. Related to pa_id: 314, 315, 316 & 318.	Vianello et al 2001
316	61	F	Italian	102	Point	Missense	1120	c.1120C>T	374	334	p.Ser374Pro	Serine protease	Exon 8	0	78		87		Heterozygous	Asymptomatic	No bleeding history. Related to pa_id: 314, 317 & 318.	Vianello et al 2001
313		M		102	Point	Missense	1120	c.1120C>T	374	334	p.Ser374Pro	Serine protease	Exon 8	0	43		80		Heterozygous	Not Reported	Related to pa_id: 308-312.	Bernardi et al 1994
312		M		102	Point	Missense	1120	c.1120C>T	374	334	p.Ser374Pro	Serine protease	Exon 8	0	55		90		Heterozygous	Not Reported	Related to pa_id: 308-311 & 313.	Bernardi et al 1994
311		M		102	Point	Missense	1120	c.1120C>T	374	334	p.Ser374Pro	Serine protease	Exon 8	0	13		80		Homozygous	Not Reported	Related to pa_id: 308, 309, 310, 312 & 313.	Bernardi et al 1994
310		M		102	Point	Missense	1120	c.1120C>T	374	334	p.Ser374Pro	Serine protease	Exon 8	0	15		80		Homozygous	Not Reported	Related to pa_id: 308, 309, 311, 312 & 313.	Bernardi et al 1994
309		F		102	Point	Missense	1120	c.1120C>T	374	334	p.Ser374Pro	Serine protease	Exon 8	0	61		100		Heterozygous	Not Reported	Related to pa_id: 310-313.	Bernardi et al 1994
308		M		102	Point	Missense	1120	c.1120C>T	374	334	p.Ser374Pro	Serine protease	Exon 8	0	55		90		Heterozygous	Not Reported	Related to pa_id: 310-313.	Bernardi et al 1994
307	55	F		102	Point	Missense	1120	c.1120C>T	374	334	p.Ser374Pro	Serine protease	Exon 8	0	21				Homozygous	Asymptomatic	No bleeding history.	Bezeaud et al 1995
218	15			102	Point	Missense	1120	c.1120C>T	374	334	p.Ser374Pro	Serine protease	Exon 8	0	55		106		Heterozygous	Not Reported		Marchetti et al 1995
216	49	M		102	Point	Missense	1120	c.1120C>T	374	334	p.Ser374Pro	Serine protease	Exon 8	0	23		80		Homozygous	Asymptomatic	No family history of bleeding.	Marchetti et al 1995
215			German	167	Deletion	Frameshift	1141	c.1141delG	0	0		Serine protease	Exon 8	0	50				Heterozygous	Not Reported	Combined FX and FVII deficiency. Asymptomatic.	Rath et al 2015
319	51	M		103	Point	Missense	1145	c.1145T>C	382	342	p.Val382Ala	Serine protease	Exon 8	0	73				Heterozygous	Not Reported		Pinotti et al 2004
398		F		104	Point	Missense	1147	c.1147C>T	383	343	p.Pro383Ser	Serine protease	Exon 8	0	45		88		Heterozygous	Not Reported	Related to pa_id: 397.	Bernardi et al 1989
397		F		104	Point	Missense	1147	c.1147C>T	383	343	p.Pro383Ser	Serine protease	Exon 8	0	7		100		Homozygous	Not Reported	Related to pa_id: 398.	Bernardi et al 1989
341	12	M	Italian	104	Point	Missense	1147	c.1147C>T	383	343	p.Pro383Ser	Serine protease	Exon 8	0	35				Heterozygous	Asymptomatic	Asymptomatic. Related to pa_id: 326-340.	Girolami et al 1970
340	9	F	Italian	104	Point	Missense	1147	c.1147C>T	383	343	p.Pro383Ser	Serine protease	Exon 8	0	40				Heterozygous	Not Reported	Excessive bleeding after tooth extraction. Related to pa_id: 326-339 & 341.	Girolami et al 1970
339	11	M	Italian	104	Point	Missense	1147	c.1147C>T	383	343	p.Pro383Ser	Serine protease	Exon 8	0	40				Heterozygous	Asymptomatic	Asymptomatic. Related to pa_id: 326-338, 340 & 341.	Girolami et al 1970
338	34	F	Italian	104	Point	Missense	1147	c.1147C>T	383	343	p.Pro383Ser	Serine protease	Exon 8	0	32				Heterozygous	Not Reported	Excessive bleeding after tooth extraction. Related to pa_id: 326-337, 339, 340 & 341.	Girolami et al 1970
337	26	M	Italian	104	Point	Missense	1147	c.1147C>T	383	343	p.Pro383Ser	Serine protease	Exon 8	0	46				Heterozygous	Not Reported	Excessive bleeding after tooth extraction. Related to pa_id: 326-336, 338-341.	Girolami et al 1970
336	40	F	Italian	104	Point	Missense	1147	c.1147C>T	383	343	p.Pro383Ser	Serine protease	Exon 8	0	45				Heterozygous	Asymptomatic	Asymptomatic. Related to pa_id: 326-335, 337-341.	Girolami et al 1970
335	34	M	Italian	104	Point	Missense	1147	c.1147C>T	383	343	p.Pro383Ser	Serine protease	Exon 8	0	40				Heterozygous	Not Reported	Epistaxis in childhood. Related to pa_id: 326-334, 336-341.	Girolami et al 1970
334	40	M	Italian	104	Point	Missense	1147	c.1147C>T	383	343	p.Pro383Ser	Serine protease	Exon 8	0	55				Heterozygous	Asymptomatic	Asymptomatic. Related to pa_id: 326-333, 335-341.	Girolami et al 1970
333	35	M	Italian	104	Point	Missense	1147	c.1147C>T	383	343	p.Pro383Ser	Serine protease	Exon 8	0	42				Heterozygous	Asymptomatic	Asymptomatic. Related to pa_id: 326-332, 334-341.	Girolami et al 1970
332	29	M	Italian	104	Point	Missense	1147	c.1147C>T	383	343	p.Pro383Ser	Serine protease	Exon 8	0	36				Heterozygous	Not Reported	Excessive bleeding after tonsillectomy. Related to pa_id: 326-331, 333-341.	Girolami et al 1970
331	68	F	Italian	104	Point	Missense	1147	c.1147C>T	383	343	p.Pro383Ser	Serine protease	Exon 8	0	44				Heterozygous	Asymptomatic	Asymptomatic. Related to pa_id: 326-330, 332-341.	Girolami et al 1970
330	68	F	Italian	104	Point	Missense	1147	c.1147C>T	383	343	p.Pro383Ser	Serine protease	Exon 8	0	44				Heterozygous	Asymptomatic	Asymptomatic. Related to pa_id: 326-329, 331-341.	Girolami et al 1970
329	70	F	Italian	104	Point	Missense	1147	c.1147C>T	383	343	p.Pro383Ser	Serine protease	Exon 8	0	52				Heterozygous	Asymptomatic	Asymptomatic. Related to pa_id: 326, 327, 328, 330-341.	Girolami et al 1970
328	46	M	Italian	104	Point	Missense	1147	c.1147C>T	383	343	p.Pro383Ser	Serine protease	Exon 8	0	4				Homozygous	Severe	Bleeding history (epistaxis, bruising, post-traumatic hematomas, bleeding after tooth extraction, severe bleeding after small cuts and wounds). Related to pa_id: 326, 327, 329-341.	Girolami et al 1970
327	40	M	Italian	104	Point	Missense	1147	c.1147C>T	383	343	p.Pro383Ser	Serine protease	Exon 8	0	8				Homozygous	Severe	Bleeding history (epistaxis, post-traumatic hemarthrosis and hematoma, ocular and orbital hemorrhage, meleana and hematemesis, gum bleeding, severe bleeding following tooth extraction ). Related to pa_id: 326, 328-341.	Girolami et al 1970
326	67	F	Italian	104	Point	Missense	1147	c.1147C>T	383	343	p.Pro383Ser	Serine protease	Exon 8	0	7				Homozygous	Severe	Bleeding history (epistaxis, gum bleeding, post-traumatic hemarthrosis). Related to pa_id: 327-341.	Girolami et al 1970
325	56	M	Italian	104	Point	Missense	1147	c.1147C>T	383	343	p.Pro383Ser	Serine protease	Exon 8	0	5.6		100		Homozygous	Moderate		Girolami et al 2018
324	44	M	Italian	104	Point	Missense	1147	c.1147C>T	383	343	p.Pro383Ser	Serine protease	Exon 8	0	4		96		Homozygous	Moderate		Girolami et al 2018
323	76	F	Italian	104	Point	Missense	1147	c.1147C>T	383	343	p.Pro383Ser	Serine protease	Exon 8	0	4.2		105		Homozygous	Moderate		Girolami et al 2018
322	52	M	Italian	104	Point	Missense	1147	c.1147C>T	383	343	p.Pro383Ser	Serine protease	Exon 8	0	5.1		95		Homozygous	Moderate		Girolami et al 2018
321	67	M	Italian	104	Point	Missense	1147	c.1147C>T	383	343	p.Pro383Ser	Serine protease	Exon 8	0	3.5		100		Homozygous	Moderate		Girolami et al 2018
320	90	M	Italian	104	Point	Missense	1147	c.1147C>T	383	343	p.Pro383Ser	Serine protease	Exon 8	0	3		90		Homozygous	Moderate		Girolami et al 2018
47		M		147	Deletion	Frameshift	1151	c.1151_1167delACGTGGACCGCAACAG	0	0	p.Tyr384LeufsTer57	Serine protease	Exon 8	0	37		55		Heterozygous	Not Reported	Related to pa_id: 45, 48 & 49.	Millar et al 2000
302	6	M	Chinese	107	Point	Nonsense	1152	c.1152C>A	384	344	p.Tyr384*	Serine protease	Exon 8	0	45.6			36.89	Heterozygous	Mild	No bleeding history. Related to pa_id: 299, 300, 301, 303, 304 & 305.	Lu et al 2020
301	34	F	Chinese	107	Point	Nonsense	1152	c.1152C>A	384	344	p.Tyr384*	Serine protease	Exon 8	0	48.3			49.03	Heterozygous	Mild	No bleeding history. Related to pa_id: 299, 300, 302-305.	Lu et al 2020
344	38	F	Italian	110	Point	Missense	1169	c.1169G>T	390	350	p.Cys390Phe	Serine protease	Exon 8	0	48		45		Heterozygous	Asymptomatic	Asymptomatic. Related to pa_id: 342.	Vianello et al 2003
343	40	M	Italian	110	Point	Missense	1169	c.1169G>T	390	350	p.Cys390Phe	Serine protease	Exon 8	0	59		46		Heterozygous	Asymptomatic	Asymptomatic. Related to pa_id: 342.	Vianello et al 2003
342	5	M	Italian	110	Point	Missense	1169	c.1169G>T	390	350	p.Cys390Phe	Serine protease	Exon 8	0	4.7		<5		Homozygous	Not Reported	Severe anemia (due to rectal bleeding), intraventricular brain bleed. Related to pa_id: 343 & 344.	Vianello et al 2003
354		M		113	Point	Missense	1187	c.1187T>G	396	356	p.Phe396Cys	Serine protease	Exon 8	0		51		60	Heterozygous	Asymptomatic	No history of bleeding. Related to pa_id: 352.	Deam et al 2004
352		M		113	Point	Missense	1187	c.1187T>G	396	356	p.Phe396Cys	Serine protease	Exon 8	1		3		25	Heterozygous	Asymptomatic	No history of bleeding. Related to pa_id: 353 & 354.	Deam et al 2004
44		M		116	Point	Missense	1210	c.1210T>C	404	364	p.Cys404Arg	Serine protease	Exon 8	0	64		52		Heterozygous	Asymptomatic	Related to pa_id: 43.	Millar et al 2000
43				116	Point	Missense	1210	c.1210T>C	404	364	p.Cys404Arg	Serine protease	Exon 8	0	48		31		Heterozygous	Asymptomatic	Asymptomatic. Related to pa_id: 44.	Millar et al 2000
350			Iranian	116	Point	Missense	1210	c.1210T>C	404	364	p.Cys404Arg	Serine protease	Exon 8	0		4			Homozygous	Severe	Extenisve bleeding, hematomas.	Todd et al 2006
147	11	F	British	116	Point	Missense	1210	c.1210T>C	404	364	p.Cys404Arg	Serine protease	Exon 8	0		<1			Homozygous	Severe	History of severe bleeding.	Mitchell et al 2019
145	2	F	British	116	Point	Missense	1210	c.1210T>C	404	364	p.Cys404Arg	Serine protease	Exon 8	0		2			Homozygous	Severe	History of severe bleeding.	Mitchell et al 2019
65			Caucasian	117	Point	Missense	1216	c.1216G>A	406	366	p.Gly406Ser	Serine protease	Exon 8	0	53		145		Heterozygous	Not Reported	Related to pa_id: 61, 62, 63 & 64.	Millar et al 2000
64		F	Caucasian	117	Point	Missense	1216	c.1216G>A	406	366	p.Gly406Ser	Serine protease	Exon 8	0	80				Heterozygous	Not Reported	Related to pa_id: 61, 62, 63 & 65.	Millar et al 2000
63		F	Caucasian	117	Point	Missense	1216	c.1216G>A	406	366	p.Gly406Ser	Serine protease	Exon 8	0	64		115		Heterozygous	Not Reported	Related to pa_id: 61, 62, 64 & 65.	Millar et al 2000
62		F	Caucasian	117	Point	Missense	1216	c.1216G>A	406	366	p.Gly406Ser	Serine protease	Exon 8	0	54		102		Heterozygous	Not Reported	Related to pa_id: 61, 63, 64 & 65.	Millar et al 2000
61			Caucasian	117	Point	Missense	1216	c.1216G>A	406	366	p.Gly406Ser	Serine protease	Exon 8	0	38		94		Heterozygous	Asymptomatic	Asymptomatic. Related to pa_id: 62, 63, 64 & 65.	Millar et al 2000
6	31	M	Indian	117	Point	Missense	1216	c.1216G>A	406	366	p.Gly406Ser	Serine protease	Exon 8	0	<1		100		Homozygous	Severe	Psoas bleed. Related to pa_id: 5.	Mota et al 2010
5	28	F	Indian	117	Point	Missense	1216	c.1216G>A	406	366	p.Gly406Ser	Serine protease	Exon 8	0	<1		90		Homozygous	Severe	Gum bleeds, menorrhagia. Related to pa_id: 6.	Mota et al 2010
359	36	F	Chinese	117	Point	Missense	1216	c.1216G>A	406	366	p.Gly406Ser	Serine protease	Exon 8	0	50		59		Heterozygous	Asymptomatic	No bleeding history. Related to pa_id: 357 & 360.	Shen et al 2004
349		F	French	117	Point	Missense	1216	c.1216G>A	406	366	p.Gly406Ser	Serine protease	Exon 8	0		52	80		Heterozygous	Not Reported	Related to pa_id: 346, 347 & 348.	Isshiki et al 2005
348		F	French	117	Point	Missense	1216	c.1216G>A	406	366	p.Gly406Ser	Serine protease	Exon 8	0		53	88		Heterozygous	Not Reported	Related to pa_id: 346 & 349.	Isshiki et al 2005
347		M	French	117	Point	Missense	1216	c.1216G>A	406	366	p.Gly406Ser	Serine protease	Exon 8	0		58	89		Heterozygous	Not Reported	Related to pa_id: 346 & 349.	Isshiki et al 2005
346	11	F	French	117	Point	Missense	1216	c.1216G>A	406	366	p.Gly406Ser	Serine protease	Exon 8	0		1	67		Homozygous	Severe	Severe bleeding. Post-traumatic hematoma, bleeding following tooth extraction, menorrhagia, anemia. Related to pa_id: 347, 348 & 349.	Isshiki et al 2005
32	15	F	Pakistani	117	Point	Missense	1216	c.1216G>A	406	366	p.Gly406Ser	Serine protease	Exon 8	0	2				Homozygous	Severe	Oral bleeding, menorrhagia, easy bruising.	Borhany et al 2018
131	16	M	American	119	Point	Nonsense	1231	c.1231C>T	411	371	p.Gln411*	Serine protease	Exon 8	1		<1		<1	Heterozygous	Severe	Spontaneous/ hemorrhagic bleeding.	Mitchell et al 2019
214			Sri Lankan	129	Point	Missense	1253	c.1253A>G	418	378	p.Asp418Gly	Serine protease	Exon 8	0	35				Heterozygous	Not Reported	Combined FX and FVII deficiency. Asymptomatic.	Rath et al 2015
318	30	M	Italian	122	Point	Missense	1258	c.1258G>A	420	380	p.Gly420Arg	Serine protease	Exon 8	0	58		43		Heterozygous	Asymptomatic	No bleeding history. Related to pa_id: 314-317.	Vianello et al 2001
315	64	M	Italian	122	Point	Missense	1258	c.1258G>A	420	380	p.Gly420Arg	Serine protease	Exon 8	0	76		65		Heterozygous	Asymptomatic	No bleeding history. Related to pa_id: 314, 317 & 318.	Vianello et al 2001
314	32	F	Italian	122	Point	Missense	1258	c.1258G>A	420	380	p.Gly420Arg	Serine protease	Exon 8	1	8.2		40		Heterozygous	Asymptomatic	No bleeding history. Related to pa_id: 315-318.	Vianello et al 2001
31	3	F	Pakistani	122	Point	Missense	1258	c.1258G>A	420	380	p.Gly420Arg	Serine protease	Exon 8	1	<2				Heterozygous	Severe	Umbilical cord bleed, hemarthrosis, intracranial hemorrhage, hemoptysis.	Borhany et al 2018
230		M	Costa Rican	122	Point	Missense	1258	c.1258G>A	420	380	p.Gly420Arg	Serine protease	Exon 8	0	<1		<1		Homozygous	Severe	Gastrointestinal hemorrhage, gingival hemorrhage, easy bruising.	Herrmann et al 2005
229		M	Costa Rican	122	Point	Missense	1258	c.1258G>A	420	380	p.Gly420Arg	Serine protease	Exon 8	0	<2				Homozygous	Severe	Intracranial hemorrhage, gingival hemorrhage, easy bruising, hematomas.	Herrmann et al 2005
228		F	Costa Rican	122	Point	Missense	1258	c.1258G>A	420	380	p.Gly420Arg	Serine protease	Exon 8	0	<1				Homozygous	Severe	Intracranial hemorrhage.	Herrmann et al 2005
227		M	Costa Rican	122	Point	Missense	1258	c.1258G>A	420	380	p.Gly420Arg	Serine protease	Exon 8	0	<1		<1		Homozygous	Severe	Intracranial hemorrhage, gastrointestinal hemorrhage, easy bruising.	Herrmann et al 2005
226		M	Costa Rican	122	Point	Missense	1258	c.1258G>A	420	380	p.Gly420Arg	Serine protease	Exon 8	0	<1		<1		Homozygous	Severe	Intracranial hemorrhage, epistaxis, hematomas, hematuria.	Herrmann et al 2005
225		M	Costa Rican	122	Point	Missense	1258	c.1258G>A	420	380	p.Gly420Arg	Serine protease	Exon 8	0	<1				Homozygous	Severe	Intracranial hemorrhage, gastrointestinal hemorrhage, hematomas.	Herrmann et al 2005
99	19	F	Iranian	123	Point	Missense	1262	c.1262G>A	421	381	p.Gly421Asp	Serine protease	Exon 8	0	0.3				-	Severe	Menorrhagia, epistaxis, gum bleeding.	Karimi et al 2012
92	25	F	Iranian	123	Point	Missense	1262	c.1262G>A	421	381	p.Gly421Asp	Serine protease	Exon 8	0	0.3				-	Severe	Menorrhagia, hematoma, epistaxis, gum bleeding.	Karimi et al 2012
367		F	Omani	123	Point	Missense	1262	c.1262G>A	421	381	p.Gly421Asp	Serine protease	Exon 8	0					Heterozygous	Not Reported	Related to pa_id: 361, 362, 263, 365 & 366.	Pinotti et al 2003
366		M	Omani	123	Point	Missense	1262	c.1262G>A	421	381	p.Gly421Asp	Serine protease	Exon 8	0					Heterozygous	Not Reported	Related to pa_id: 361-365, 367.	Pinotti et al 2003
365		F	Omani	123	Point	Missense	1262	c.1262G>A	421	381	p.Gly421Asp	Serine protease	Exon 8	0					Heterozygous	Not Reported	Related to pa_id: 361, 362, 363, 366 & 367.	Pinotti et al 2003
364		M	Omani	123	Point	Missense	1262	c.1262G>A	421	381	p.Gly421Asp	Serine protease	Exon 8	0					Heterozygous	Not Reported	Related to pa_id: 361, 362 & 366.	Pinotti et al 2003
363	6	F	Omani	123	Point	Missense	1262	c.1262G>A	421	381	p.Gly421Asp	Serine protease	Exon 8	0	<1				Homozygous	Severe	Muscle swelling, gum bleeding. Related to pa_id: 361, 362, 365, 366 & 367.	Pinotti et al 2003
362	1	M	Omani	123	Point	Missense	1262	c.1262G>A	421	381	p.Gly421Asp	Serine protease	Exon 8	0	<1				Homozygous	Severe	Umbilical cord bleeding, post circumcision bleeding. Related to pa_id: 361, 363-367.	Pinotti et al 2003
361	8	F	Omani	123	Point	Missense	1262	c.1262G>A	421	381	p.Gly421Asp	Serine protease	Exon 8	0	<1				Homozygous	Severe	Gum, nasal, oral, and vaginal bleeding, bleeding into soft tissue. Related to pa_id: 362-367.	Pinotti et al 2003
177		F	Iranian	123	Point	Missense	1262	c.1262G>A	421	381	p.Gly421Asp	Serine protease	Exon 8	0	50		44		Heterozygous	Asymptomatic	Asymptomatic. Related to pa_id: 174, 175 & 176.	Karimi et al 2008
176		F	Iranian	123	Point	Missense	1262	c.1262G>A	421	381	p.Gly421Asp	Serine protease	Exon 8	0	39		37		Heterozygous	Asymptomatic	Asymptomatic. Related to pa_id: 174, 175 & 177.	Karimi et al 2008
175		F	Iranian	123	Point	Missense	1262	c.1262G>A	421	381	p.Gly421Asp	Serine protease	Exon 8	0	<1		29		Homozygous	Not Reported	Gum bleeding, epistaxis, menorrhagia. Related to pa_id: 174, 176 & 177.	Karimi et al 2008
174			Iranian	123	Point	Missense	1262	c.1262G>A	421	381	p.Gly421Asp	Serine protease	Exon 8	0	<1		18		Homozygous	Not Reported	Hematomas, hematuria. Related to pa_id: 175, 176 & 177.	Karimi et al 2008
356		M		124	Point	Missense	1265	c.1265C>T	422	382	p.Pro422Leu	Serine protease	Exon 8	0					Heterozygous	Not Reported	Related to pa_id: 351.	Deam et al 2004
355		F		124	Point	Missense	1265	c.1265C>T	422	382	p.Pro422Leu	Serine protease	Exon 8	0					Heterozygous	Not Reported	Related to pa_id: 351.	Deam et al 2004
351	8 w	M		124	Point	Missense	1265	c.1265C>T	422	382	p.Pro422Leu	Serine protease	Exon 8	0		<1		10	Homozygous	Not Reported	Umblicial cord bleeding, epistaxis, death by subdural and subarachnoid hemorrhage. Related to pa_id: 355 & 356.	Deam et al 2004
141	10	F	British	124	Point	Missense	1265	c.1265C>T	422	382	p.Pro422Leu	Serine protease	Exon 8	0		4			Homozygous	Severe	History of severe bleeding.	Mitchell et al 2019
375		F	Chinese	127	Point	Missense	1270	c.1270G>T	424	384	p.Val424Phe	Serine protease	Exon 8	0	47		58		Heterozygous	Asymptomatic	No bleeding history .Related to pa_id: 372, 373 & 374.	Zheng et al 2011
374		F	Chinese	127	Point	Missense	1270	c.1270G>T	424	384	p.Val424Phe	Serine protease	Exon 8	0	54		69		Heterozygous	Asymptomatic	No bleeding history. Related to pa_id: 372 & 375.	Zheng et al 2011
373		M	Chinese	127	Point	Missense	1270	c.1270G>T	424	384	p.Val424Phe	Serine protease	Exon 8	0	76		100		Heterozygous	Asymptomatic	No bleeding history. Related to pa_id: 372 & 375.	Zheng et al 2011
372	16	M	Chinese	127	Point	Missense	1270	c.1270G>T	424	384	p.Val424Phe	Serine protease	Exon 8	0	4		30		Homozygous	Asymptomatic	No history of bleeding. Combined FVII and FX deficiency. Related to pa_id: 373, 374 & 375.	Zheng et al 2011
371		M	Chinese	126	Point	Missense	1271	c.1271T>C	424	384	p.Val424Ala	Serine protease	Exon 8	0	53				Heterozygous	Asymptomatic	Asymptomatic. Related to pa_id: 368.	Wang et al 2015
370		F	Chinese	126	Point	Missense	1271	c.1271T>C	424	384	p.Val424Ala	Serine protease	Exon 8	0	44				Heterozygous	Asymptomatic	Asymptomatic. Related to pa_id: 368 & 369.	Wang et al 2015
369		F	Chinese	126	Point	Missense	1271	c.1271T>C	424	384	p.Val424Ala	Serine protease	Exon 8	0	29				Heterozygous	Asymptomatic	Asymptomatic. Related to pa_id: 368 & 370.	Wang et al 2015
368	16	F	Chinese	126	Point	Missense	1271	c.1271T>C	424	384	p.Val424Ala	Serine protease	Exon 8	1	2.4		10.8		Homozygous	Severe	Epistaxis, menorrhagia, postoperative hemorrhage. Related to pa_id: 369, 370 & 371.	Wang et al 2015
239		F		130	Point	Missense	1303	c.1303G>A	435	395	p.Gly435Ser	Serine protease	Exon 8	0	60				Heterozygous	Asymptomatic	No history of bleeding. Related to pa_id: 237.	Matsuo et al 2017
206		F	Japanese	130	Point	Missense	1303	c.1303G>A	435	395	p.Gly435Ser	Serine protease	Exon 8	0	39		30		Heterozygous	Not Reported	Related to pa_id: 203 & 205.	Togashi et al 2020
257		F	Caucasian	132	Point	Missense	1332	c.1332G>A	444	404	p.Ala444Thr	Serine protease	Exon 8	0		54			Heterozygous	Asymptomatic	Asymptomatic. Related to pa_id: 255.	Deam et al 2001
256		M	Caucasian	132	Point	Missense	1332	c.1332G>A	444	404	p.Ala444Thr	Serine protease	Exon 8	0		61		92	Heterozygous	Asymptomatic	Asymptomatic. Related to pa_id: 255.	Deam et al 2001
255	17	F	Caucasian	132	Point	Missense	1332	c.1332G>A	444	404	p.Ala444Thr	Serine protease	Exon 8	0		3		110	Homozygous	Not Reported	Menorrhagia, anemia. Related to pa_id: 256 & 257.	Deam et al 2001
262		F	Caucasian	133	Point	Missense	1335	c.1335C>G	445	405	p.Arg445Gly	Serine protease	Exon 8	0		36		94	Heterozygous	Not Reported	Menorrhagia. Related to pa_id: 258-261.	Deam et al 2001
261		F	Caucasian	133	Point	Missense	1335	c.1335C>G	445	405	p.Arg445Gly	Serine protease	Exon 8	0		35		79	Heterozygous	Not Reported	Menorrhagia. Related to pa_id: 258, 259, 260 & 262.	Deam et al 2001
260		M	Caucasian	133	Point	Missense	1335	c.1335C>G	445	405	p.Arg445Gly	Serine protease	Exon 8	0		46		78	Heterozygous	Not Reported	Bleeding after dental extraction. Related to pa_id: 258, 259, 261 & 262.	Deam et al 2001
259		F	Caucasian	133	Point	Missense	1335	c.1335C>G	445	405	p.Arg445Gly	Serine protease	Exon 8	0		58		112	Heterozygous	Not Reported	Menorrhagia. Related to pa_id: 258, 260 261 & 262.	Deam et al 2001
258	25	F	Caucasian	133	Point	Missense	1335	c.1335C>G	445	405	p.Arg445Gly	Serine protease	Exon 8	0		51		98	Heterozygous	Not Reported	Menorrhagia, anemia. Related to pa_id: 259-262.	Deam et al 2001
387	12	F	Italian	134	Point	Missense	1344	c.1344G>C	448	408	p.Lys448Asn	Serine protease	Exon 8	0	16		98		Homozygous	Asymptomatic	Asymptomatic. Related to pa_id: 377-386, 388 & 389.	Simioni et al 2001
383	45	M	Italian	134	Point	Missense	1344	c.1344G>C	448	408	p.Lys448Asn	Serine protease	Exon 8	0	78		134		Heterozygous	Asymptomatic	Asymptomatic. Related to pa_id: 377, 378, 381, 382, 387, 388 & 389.	Simioni et al 2001
382	41	F	Italian	134	Point	Missense	1344	c.1344G>C	448	408	p.Lys448Asn	Serine protease	Exon 8	0	68		102		Heterozygous	Asymptomatic	Asymptomatic. Related to pa_id: 377, 378, 381, 383, 387, 388 & 389.	Simioni et al 2001
381	43	M	Italian	134	Point	Missense	1344	c.1344G>C	448	408	p.Lys448Asn	Serine protease	Exon 8	0	82		150		Heterozygous	Asymptomatic	Asymptomatic. Related to pa_id: 377, 378, 382, 383, 387, 388 & 389.	Simioni et al 2001
380	69	F	Italian	134	Point	Missense	1344	c.1344G>C	448	408	p.Lys448Asn	Serine protease	Exon 8	0	76		116		Heterozygous	Asymptomatic	Asymptomatic. Related to pa_id: 377, 384-389.	Simioni et al 2001
378	68	M	Italian	134	Point	Missense	1344	c.1344G>C	448	408	p.Lys448Asn	Serine protease	Exon 8	0	73		125		Heterozygous	Asymptomatic	Asymptomatic. Related to pa_id: 377, 381, 382, 383, 387, 388 & 389.	Simioni et al 2001
9	45	F	Indian	136	Point	Missense	1351	c.1351A>T	451	411	p.Ile451Phe	Serine protease	Exon 8	0	<1		12.5		Homozygous	Severe	Menorrhagia.	Mota et al 2010
393		M	Indian	136	Point	Missense	1351	c.1351A>T	451	411	p.Ile451Phe	Serine protease	Exon 8	0					Heterozygous	Asymptomatic	No bleeding history. Related to pa_id: 390, 391 & 392.	Deam et al 2003
392		M	Indian	136	Point	Missense	1351	c.1351A>T	451	411	p.Ile451Phe	Serine protease	Exon 8	0					Heterozygous	Asymptomatic	No bleeding history. Related to pa_id: 390, 391 & 393.	Deam et al 2003
391		F	Indian	136	Point	Missense	1351	c.1351A>T	451	411	p.Ile451Phe	Serine protease	Exon 8	0					Heterozygous	Asymptomatic	No bleeding history. Related to pa_id: 390, 392 & 393.	Deam et al 2003
390		F	Indian	136	Point	Missense	1351	c.1351A>T	451	411	p.Ile451Phe	Serine protease	Exon 8	0		<1		8	Homozygous	Severe	Severe bleeding (menorrhagia, hematomas, hemathroses). Related to pa_id: 391, 392 & 393.	Deam et al 2003
125	40	F	British	136	Point	Missense	1351	c.1351A>T	451	411	p.Ile451Phe	Serine protease	Exon 8	0		<1		12	Homozygous	Severe	Spontaneous/ hemorrhagic bleeding.	Mitchell et al 2019
294				137	Point	Missense	1381	c.1381T>C	461	421	p.Trp461Arg	Serine protease	Exon 8	1	6				Heterozygous	Not Reported		Odom et al 1994
24	34	M		139	Point	Missense	1393	c.1393T>C	465	425	p.Ser465Pro	Serine protease	Exon 8	0	1.4		2		Homozygous	Severe	Epistaxis, spontaneous hemarthrosis, gastrointestinal bleeds, easy brusing, gum bleeding.	Liang et al 2013
423		F	Persian	163	Insertion	Frameshift	1402	c.1402_1403dupA	0	0		Serine protease	Exon 8	0	55				Heterozygous	Not Reported	Menorrhagia. Related to pa_id: 419, 420 & 421.	Rauch et al 2011
422		F	Persian	163	Insertion	Frameshift	1402	c.1402_1403dupA	0	0		Serine protease	Exon 8	0	62				Heterozygous	Not Reported	Menorrhagia, epistaxis, prolonged postoperative bleeding. Related to pa_id: 419 & 420.	Rauch et al 2011
421		M	Persian	163	Insertion	Frameshift	1402	c.1402_1403dupA	0	0		Serine protease	Exon 8	0	66				Heterozygous	Not Reported	Related to pa_id: 419, 420 & 423.	Rauch et al 2011
420		M	Persian	163	Insertion	Frameshift	1402	c.1402_1403dupA	0	0		Serine protease	Exon 8	0	43				Heterozygous	Not Reported	Epistaxis. Related to pa_id: 419, 421, 422 & 423.	Rauch et al 2011
419		M	Persian	163	Insertion	Frameshift	1402	c.1402_1403dupA	0	0		Serine protease	Exon 8	0	<1				Homozygous	Not Reported	Umbilical bleeding, intracranial hemorrhage. Related to pa_id: 420-423.	Rauch et al 2011
